# Supplementary material for: Integrated Transcriptome and Metabolome Analysis Reveals the Resistance Mechanisms of Brassica napus Against Xanthomonas campestris
Source: Int J Mol Sci. 2025 Jan 3;26(1):367. doi: 10.3390/ijms26010367 (PMC11721368; doi:10.3390/ijms26010367)
Supplement: Supplementary file 1 [file ijms-26-00367-s001.zip]

Archive with 3 entries (2 files):
- ijms-3385302-supplementary/Supplementary files/
- ijms-3385302-supplementary/Supplementary files/Supplementary Figures.pdf
- ijms-3385302-supplementary/Supplementary files/Supplementary Tables.xlsx
