# Supplementary material for: Integrated Transcriptome and Metabolome Analysis Reveals the Resistance Mechanisms of Brassica napus Against Xanthomonas campestris
Source: Int J Mol Sci. 2025 Jan 3;26(1):367. doi: 10.3390/ijms26010367 (PMC11721368; doi:10.3390/ijms26010367)
Supplement: Supplementary file 1 [file ijms-26-00367-s001.zip › ijms-3385302-supplementary/Supplementary files/Supplementary Tables.xlsx]

## Sheet: Table S1
Table S1: Transcriptome sequencing data for Westar and ZS5.
Samples	Raw reads	Clean reads	Clean bases（Gb）	Q20	Q30	GC Content(%)	Unique mapped reads	Mapped Ratio
ZS5_0_1	49846914	49810876	7.47	97.89	94.13	46.92	41198911	0.8271
ZS5_0_2	41297790	41272874	6.19	98	94.32	47.22	34099181	0.8262
ZS5_0_3	39564450	39539708	5.93	97.92	94.17	47.12	32630975	0.8253
ZS5_5_1	39204882	39178628	5.88	97.89	94.13	46.38	32206613	0.822
ZS5_5_2	42055128	38702212	5.81	97.67	93.48	46.89	32124683	0.83
ZS5_5_3	43124232	40051214	6.01	97.77	93.76	46.99	33042571	0.825
ZS5_8_1	42557652	40357908	6.05	97.88	93.98	46.56	33701577	0.8351
ZS5_8_2	44280754	41458812	6.22	97.78	93.73	46.38	34187813	0.8246
ZS5_8_3	43200812	40586996	6.09	97.77	93.73	46.61	33680785	0.8298
Westar_0_1	48831762	48795266	7.32	97.86	94.05	47.3	39864397	0.817
Westar_0_2	44736782	41487668	6.22	97.93	94.16	47.56	34696301	0.8363
Westar_0_3	41109192	41085136	6.16	97.97	94.21	47.52	33961098	0.8266
Westar_5_1	39420556	39393668	5.91	97.74	93.67	46.51	33254052	0.8441
Westar_5_2	42841046	39098738	5.86	97.76	93.67	46.14	33025230	0.8447
Westar_5_3	49823796	49749128	7.46	97.6	93.6	47.47	40994776	0.824
Westar_8_1	42996886	40967108	6.15	97.68	93.58	45.23	34538528	0.8431
Westar_8_2	41345122	39114418	5.87	97.85	93.83	45.9	33062706	0.8453
Westar_8_3	43185064	40653702	6.1	97.75	93.72	45.75	34246190	0.8424

## Sheet: Table S2
Table S2: Differentially expressed genes (DEGs) in Westar infected by Xcc for 5 days compared with uninfected Westar.
Id	Westar-0 expression	Westar-5 expression	log2FoldChange	pvalue	padj	Regulate
westarC020006940	1250	58.284	4.41926	6.27313e-37	4.87919e-34	Down
westarA080022680	456.02	18.987	4.58549	1.31957e-28	5.59828e-26	Down
westarC030005870	1866.6	120.651	3.95131	5.74937e-28	2.23591e-25	Down
westarC050021530	732.27	47.5083	3.94268	1.52269e-24	4.32855e-22	Down
westarA030002020	586.204	10.4305	5.80215	2.74404e-23	6.76956e-21	Down
westarA010007550	1353.38	166.797	3.02016	9.01364e-23	2.10322e-20	Down
westarA040024530	724.361	66.8672	3.43454	3.63338e-21	7.08966e-19	Down
westarA090012240	542.764	5.21254	6.70666	4.43663e-21	8.59708e-19	Down
westarC070053820	507.624	2.91009	7.44658	1.86665e-20	3.43862e-18	Down
westarC030015640	339.218	16.4676	4.35548	5.32276e-20	9.25714e-18	Down
westarC010008130	727.214	65.846	3.46591	3.38094e-19	5.4256e-17	Down
westarA020005890	1230.03	178.838	2.78145	4.66316e-19	7.41879e-17	Down
westarA020018590	325.587	32.9859	3.29961	6.72176e-19	1.04854e-16	Down
westarC060037140	370.236	14.2934	4.68742	8.23475e-19	1.26344e-16	Down
westarC020011210	938.129	33.8445	4.79037	8.89559e-19	1.35739e-16	Down
westarA090011730	846.647	59.1684	3.83662	2.32623e-18	3.38367e-16	Down
westarC050054340	1072.24	127.689	3.06828	2.70298e-18	3.88127e-16	Down
westarC050058960	2202.54	221.935	3.31131	1.08009e-17	1.43331e-15	Down
westarA090005150	987.452	68.7298	3.84276	1.46026e-17	1.88859e-15	Down
westarC030015770	390.955	7.53361	5.68296	1.4934e-17	1.92701e-15	Down
westarC060045280	205.458	1.27918	7.3155	1.50099e-17	1.93234e-15	Down
westarC030086380	1312.37	132.613	3.30737	1.58581e-17	2.03219e-15	Down
westarC010009530	676.543	6.26774	6.76256	1.60109e-17	2.0471e-15	Down
westarA090007930	532.274	75.5017	2.81833	1.75684e-17	2.23602e-15	Down
westarA100014650	850.739	120.748	2.81692	2.70994e-17	3.41801e-15	Down
westarC030026200	751.632	114.83	2.70909	4.13119e-17	5.11838e-15	Down
westarA100029980	316.619	8.59489	5.19565	4.64267e-17	5.70263e-15	Down
westarC040042290	392.132	48.3341	3.01933	6.58418e-17	7.91246e-15	Down
westarC020006430	326.868	1.66285	7.64629	8.92149e-17	1.04961e-14	Down
westarA010025310	3028.95	532.469	2.50804	1.00032e-16	1.15981e-14	Down
westarA080022150	334.759	31.1195	3.42831	1.02525e-16	1.18626e-14	Down
westarA050000370	280.143	20.6299	3.75609	1.47513e-16	1.67563e-14	Down
westarC040031020	378.178	16.9921	4.46705	2.60109e-16	2.83392e-14	Down
westarA030036840	857.704	92.755	3.20823	2.69613e-16	2.92609e-14	Down
westarA090041570	1699.83	148.931	3.51085	3.39552e-16	3.65677e-14	Down
westarA070015760	421.658	10.622	5.29805	5.61152e-16	5.91707e-14	Down
westarC030001560	423.849	0.671529	9.35102	7.28381e-16	7.56773e-14	Down
westarC090012970	705.141	63.676	3.46743	7.92881e-16	8.19227e-14	Down
novel.4651	646.715	35.9536	4.16452	9.06204e-16	9.29457e-14	Down
westarA030006550	347.03	33.0445	3.39625	1.08448e-15	1.0923e-13	Down
westarA010032850	2461.89	377.664	2.70443	1.1651e-15	1.16097e-13	Down
westarA040033850	194.277	1.61165	6.91052	1.45727e-15	1.4444e-13	Down
westarA030028250	701.92	54.4347	3.6852	1.65113e-15	1.6137e-13	Down
westarC080051070	573.701	79.0813	2.85628	1.77374e-15	1.7275e-13	Down
westarC030039490	348.586	53.3612	2.70798	1.8367e-15	1.77905e-13	Down
westarA100023000	428.047	50.222	3.09062	1.93904e-15	1.85939e-13	Down
westarC070039480	2594.6	445.251	2.54253	2.21372e-15	2.1012e-13	Down
westarA020032770	204.102	11.6581	4.13055	2.21938e-15	2.10301e-13	Down
westarC040012820	335.391	53.2582	2.65274	2.63672e-15	2.47702e-13	Down
westarC050007240	295.565	20.1197	3.87256	3.32485e-15	3.05739e-13	Down
novel.2253	139.863	2.97397	5.5772	4.19249e-15	3.79295e-13	Down
westarA080028070	126.022	5.8004	4.43889	4.49088e-15	4.04982e-13	Down
westarA090047470	264.025	14.6132	4.16937	5.20946e-15	4.58157e-13	Down
westarC040051100	221.596	14.7856	3.90296	6.40455e-15	5.56063e-13	Down
westarC030017740	806.118	57.4627	3.80938	8.35342e-15	7.14198e-13	Down
westarC050053290	1795.07	180.483	3.3143	8.61546e-15	7.33244e-13	Down
westarC090071140	305.828	28.2544	3.43462	1.04642e-14	8.75939e-13	Down
westarA030028290	201.5	1.59897	6.96646	1.10345e-14	9.20931e-13	Down
westarA050032170	2068.12	218.531	3.24245	1.28446e-14	1.05471e-12	Down
westarA090057800	287.794	21.7176	3.72335	1.42263e-14	1.15798e-12	Down
westarA010023950	1012.55	88.5505	3.51561	1.6084e-14	1.29787e-12	Down
westarA050008830	144.935	10.0662	3.85206	1.82819e-14	1.46677e-12	Down
westarA090019260	149.582	12.9565	3.53009	1.94616e-14	1.55032e-12	Down
westarA050008490	600.284	92.0763	2.70362	2.27329e-14	1.77806e-12	Down
westarA010006890	683.57	75.2964	3.17996	2.62884e-14	2.0362e-12	Down
westarC010019940	969.973	170.707	2.50513	2.90093e-14	2.23153e-12	Down
westarC050010760	649.502	83.6595	2.95377	3.17023e-14	2.42536e-12	Down
westarA060043440	460.346	57.3012	3.00597	3.33918e-14	2.54073e-12	Down
westarC030005120	526.962	73.9591	2.8322	3.87016e-14	2.90526e-12	Down
westarC010014270	4290.37	144.29	4.89368	4.26095e-14	3.19434e-12	Down
westarA090014250	1116.55	47.2946	4.55981	4.67189e-14	3.48086e-12	Down
westarC070004900	183.4	14.6512	3.63836	5.10222e-14	3.7745e-12	Down
westarA040001070	308.938	4.82886	5.99711	5.77076e-14	4.23549e-12	Down
westarA030058040	731.396	56.9504	3.68651	6.28917e-14	4.58594e-12	Down
westarC060039810	978.191	98.1268	3.31605	6.57545e-14	4.78223e-12	Down
westarC030067330	156.818	12.3614	3.65436	6.61183e-14	4.80245e-12	Down
westarC010003500	1505.72	248.818	2.59718	7.72554e-14	5.53245e-12	Down
westarC090068500	218.484	4.81567	5.49929	8.31996e-14	5.94207e-12	Down
westarC060003710	786.128	82.3917	3.25101	9.0445e-14	6.42768e-12	Down
novel.1845	1245.66	74.3979	4.06747	9.57751e-14	6.7721e-12	Down
westarC010019140	525.392	52.2937	3.32692	9.95777e-14	7.01441e-12	Down
westarC040051350	395.009	46.0459	3.09953	1.05107e-13	7.34843e-12	Down
westarC030038730	1903.2	211.662	3.16774	1.08095e-13	7.52917e-12	Down
westarA060047820	14158	2284.73	2.63147	1.11879e-13	7.77336e-12	Down
westarA060034160	177.392	18.2455	3.2773	1.14646e-13	7.93606e-12	Down
westarC040011870	213.049	14.6199	3.86834	1.21282e-13	8.3644e-12	Down
westarA050006740	768.511	92.9422	3.04759	1.3457e-13	9.21278e-12	Down
westarC030086690	5175.93	748.101	2.7906	1.60968e-13	1.09001e-11	Down
westarC060041300	1748.77	158.194	3.46636	2.11996e-13	1.42009e-11	Down
novel.2567	369.577	71.734	2.36592	2.74156e-13	1.80624e-11	Down
westarA030037200	505.076	97.6919	2.36899	2.99403e-13	1.95418e-11	Down
westarA010033690	439.813	66.1973	2.73402	3.00848e-13	1.95905e-11	Down
westarC010004320	243.828	24.2254	3.33051	3.39896e-13	2.19798e-11	Down
westarC020010570	1732.92	230.153	2.91221	3.98697e-13	2.53721e-11	Down
westarA070031410	343.654	34.1513	3.33265	5.65163e-13	3.52054e-11	Down
westarA060033760	139.383	9.71449	3.84379	5.65926e-13	3.52138e-11	Down
westarC010031140	5552.12	950.422	2.54634	6.95059e-13	4.27737e-11	Down
westarA080019850	1087.79	57.1696	4.25115	7.01955e-13	4.31506e-11	Down
westarA060005330	668.458	31.4269	4.40765	7.55546e-13	4.6158e-11	Down
westarA090016870	4192.24	493.421	3.08691	9.21679e-13	5.51442e-11	Down
westarA060016210	1135.69	189.503	2.58233	9.46773e-13	5.64646e-11	Down
westarA050036130	366.992	38.4724	3.249	9.72752e-13	5.79522e-11	Down
westarC040002190	3085.33	423.951	2.86386	9.74591e-13	5.80001e-11	Down
westarC090070890	7698.9	1577.13	2.28723	1.01462e-12	6.00634e-11	Down
westarA040022180	569.433	40.9682	3.79621	1.12266e-12	6.59707e-11	Down
westarC020008760	236.955	3.86948	5.93418	1.12903e-12	6.62058e-11	Down
westarC020055150	7058.64	803.37	3.13515	1.20345e-12	7.03491e-11	Down
westarC090001290	657.915	74.4283	3.14435	1.26714e-12	7.39176e-11	Down
westarA080022290	106.422	6.03705	4.12773	1.73431e-12	9.9004e-11	Down
westarC010050940	1811.76	164.363	3.46274	1.79556e-12	1.02396e-10	Down
westarA060003010	281.399	31.8481	3.13917	1.87478e-12	1.06588e-10	Down
westarA050023980	107.092	5.63423	4.26637	2.03637e-12	1.14959e-10	Down
westarC040057580	1272.81	102.883	3.62906	2.16495e-12	1.21971e-10	Down
westarC090006420	154.966	2.94203	5.72653	2.60568e-12	1.45775e-10	Down
westarA070047120	554.941	86.9538	2.673	2.79287e-12	1.55316e-10	Down
westarA060016390	246.016	13.3462	4.19796	2.85484e-12	1.58291e-10	Down
westarA100019950	701.398	12.1902	5.84451	2.98745e-12	1.65153e-10	Down
westarC070046860	2444.36	329.688	2.88989	3.01201e-12	1.66347e-10	Down
westarA050030760	4098.52	419.678	3.2882	3.10635e-12	1.71219e-10	Down
westarA070023900	3628.18	799.384	2.18211	3.85941e-12	2.11272e-10	Down
westarA040005350	293.328	6.61947	5.47892	3.88229e-12	2.12012e-10	Down
westarA090021310	111.033	2.01459	5.82008	3.88702e-12	2.12012e-10	Down
westarC010008940	2178.9	432.6	2.33205	3.97051e-12	2.16086e-10	Down
westarA030006400	440.585	75.0227	2.55407	4.05267e-12	2.2013e-10	Down
westarC050043710	471.925	26.0106	4.185	4.08666e-12	2.2176e-10	Down
westarC030038810	338.805	23.0918	3.86603	4.39633e-12	2.37873e-10	Down
westarA030025240	1774.78	159.629	3.47437	4.46094e-12	2.40672e-10	Down
novel.5915	189.917	28.3371	2.74389	5.48775e-12	2.92407e-10	Down
westarA100032360	280.868	19.8643	3.81915	6.25526e-12	3.30472e-10	Down
westarC060036660	177.799	18.5719	3.25555	6.68259e-12	3.51062e-10	Down
westarC080041680	573.186	120.159	2.25319	6.81363e-12	3.56965e-10	Down
westarA020038010	8761.12	1152.11	2.92683	6.81409e-12	3.56965e-10	Down
westarC050027940	91.0684	2.67952	5.12307	9.18517e-12	4.69752e-10	Down
westarC090054140	903.213	56.2283	4.0018	1.0328e-11	5.25321e-10	Down
westarC060011970	101.462	2.30244	5.47885	1.08114e-11	5.49407e-10	Down
westarC040008950	1313.12	209.695	2.6471	1.08559e-11	5.50673e-10	Down
westarA010015250	1385.97	206.762	2.74391	1.15227e-11	5.8164e-10	Down
westarC090049900	159.463	20.6438	2.94824	1.19153e-11	6.00062e-10	Down
westarC090007240	148.898	14.9903	3.30714	1.19446e-11	6.00999e-10	Down
westarC050048450	384.401	52.477	2.86929	1.20575e-11	6.0559e-10	Down
westarC010046500	1582.43	219.354	2.85118	1.21647e-11	6.10428e-10	Down
westarA050025750	710.334	31.357	4.50592	1.35511e-11	6.73959e-10	Down
westarA060043910	139.179	16.634	3.06907	1.37685e-11	6.83557e-10	Down
westarA040024010	404.239	78.5248	2.3616	1.46887e-11	7.24741e-10	Down
westarC030027500	135.517	8.46713	3.98382	1.52018e-11	7.47423e-10	Down
westarC030028560	2582.23	400.554	2.68832	1.57569e-11	7.72005e-10	Down
westarA090001730	5806.39	898.685	2.69165	1.72103e-11	8.39544e-10	Down
westarA090022480	761.656	108.213	2.81398	1.73367e-11	8.44974e-10	Down
westarA030048840	292.261	39.7149	2.87955	1.8231e-11	8.82593e-10	Down
novel.1353	367.949	36.8632	3.31922	1.95991e-11	9.44552e-10	Down
westarA090024140	1700.29	334.402	2.34568	1.97541e-11	9.51202e-10	Down
westarC040048820	309.489	37.7069	3.0365	2.08322e-11	1.00054e-09	Down
westarC060048710	1702.16	240.632	2.82185	2.11924e-11	1.01696e-09	Down
westarC070041990	313.875	51.4363	2.60744	2.12763e-11	1.02012e-09	Down
westarC080026500	502.206	104.023	2.27005	2.19025e-11	1.04834e-09	Down
westarC080050210	2511.03	492.896	2.34916	2.19737e-11	1.05086e-09	Down
westarC030017530	609.827	97.7192	2.64074	2.21831e-11	1.05816e-09	Down
westarC020052420	312.632	21.5976	3.85448	2.25682e-11	1.07561e-09	Down
westarC020049760	195.765	11.6911	4.06723	2.33013e-11	1.10866e-09	Down
westarA020003880	674.292	76.846	3.13436	2.43232e-11	1.15336e-09	Down
westarA100025200	331.152	44.2354	2.9005	2.57302e-11	1.21699e-09	Down
westarA080026340	1892.45	461.213	2.03656	2.62358e-11	1.23881e-09	Down
westarA030016380	89.2264	0	8.96408	2.70656e-11	1.27584e-09	Down
westarC030073030	109.87	8.17928	3.73209	2.74968e-11	1.29291e-09	Down
westarC010007870	117.369	0	9.35978	2.77529e-11	1.30385e-09	Down
westarA010014480	2254.1	279.524	3.0114	2.80621e-11	1.3165e-09	Down
novel.2644	553.306	112.632	2.29602	2.95004e-11	1.37786e-09	Down
westarC020043360	2032.37	442.254	2.19971	2.99347e-11	1.39581e-09	Down
westarC080029070	471.958	39.1499	3.58616	3.02135e-11	1.40764e-09	Down
westarA010035040	1488.78	318.848	2.2231	3.07832e-11	1.4318e-09	Down
westarC010044790	490.447	72.0526	2.76362	3.33782e-11	1.54353e-09	Down
westarA040027190	221.932	27.6777	3.00105	3.38895e-11	1.5633e-09	Down
westarC030006440	658.608	60.4621	3.44784	3.42157e-11	1.57705e-09	Down
westarA020031880	165.018	25.6637	2.68681	3.48609e-11	1.60151e-09	Down
westarC040006110	339.112	23.5923	3.84157	3.54311e-11	1.62504e-09	Down
westarA010019060	330.775	19.762	4.06659	3.98852e-11	1.82187e-09	Down
westarC030059310	1605.37	388.832	2.04536	4.19847e-11	1.91153e-09	Down
westarA020004460	312.198	33.741	3.20574	4.34793e-11	1.97797e-09	Down
westarC070057530	1034.82	175.428	2.55977	4.56333e-11	2.07092e-09	Down
westarA060016560	99.6105	3.35765	4.92036	4.61011e-11	2.08876e-09	Down
westarC030069500	826.644	185.385	2.15702	4.73167e-11	2.1421e-09	Down
westarC090031070	36585.4	7787.29	2.23205	4.80806e-11	2.17317e-09	Down
westarA020025030	145.1	18.3606	2.98139	4.87462e-11	2.20148e-09	Down
westarC080030970	167.563	18.1559	3.20681	5.00947e-11	2.2533e-09	Down
westarA020023980	94.2279	1.34306	6.17275	5.10743e-11	2.29552e-09	Down
westarC060045300	642.184	94.2677	2.76533	5.13891e-11	2.30781e-09	Down
westarA080003910	448.403	91.5987	2.29109	5.26388e-11	2.35826e-09	Down
westarC040060070	395.387	55.9837	2.81802	5.93923e-11	2.63761e-09	Down
westarC050033220	288.263	45.054	2.67446	6.00546e-11	2.6628e-09	Down
westarA040033200	618.831	91.7439	2.7542	6.11787e-11	2.70835e-09	Down
westarC030082890	117.566	0.959385	6.92449	6.50394e-11	2.86117e-09	Down
westarC020006420	196.834	15.6296	3.66461	6.55996e-11	2.88353e-09	Down
novel.2541	210.555	26.0467	3.01017	6.63725e-11	2.91295e-09	Down
westarC020032950	227.8	7.54652	4.94018	6.67488e-11	2.92717e-09	Down
westarA060007000	1261.75	186.117	2.76132	6.88278e-11	3.01127e-09	Down
westarUncluster0057300	13672.3	3263.75	2.0666	7.27756e-11	3.17407e-09	Down
westarC070037660	1456.55	324.871	2.16524	7.34075e-11	3.19615e-09	Down
westarA060005850	114.614	9.58014	3.57444	7.36513e-11	3.20229e-09	Down
westarC030070200	1514.65	204.866	2.88687	7.61359e-11	3.30775e-09	Down
westarA040015050	428.43	69.3178	2.62588	7.78863e-11	3.37332e-09	Down
westarC070027370	25933	4909.64	2.40105	8.20973e-11	3.54748e-09	Down
westarC070028850	327.419	36.0054	3.18925	8.31132e-11	3.58584e-09	Down
westarA090020720	114.652	7.16209	3.98092	9.03485e-11	3.87116e-09	Down
westarA040023290	143.471	0.351734	8.68782	9.0907e-11	3.89169e-09	Down
westarA090057020	2145.62	509.362	2.07425	9.21031e-11	3.9343e-09	Down
westarC030045000	503.94	55.7666	3.17568	9.29678e-11	3.96519e-09	Down
westarC030072800	756.64	138.828	2.4459	9.5972e-11	4.08363e-09	Down
westarA050027190	322.365	47.0548	2.77346	9.73137e-11	4.1348e-09	Down
westarA010039840	417.789	50.3864	3.04878	9.87727e-11	4.19361e-09	Down
westarC080045810	2583.48	327.83	2.97845	1.04169e-10	4.40599e-09	Down
westarC040070560	1159.74	148.587	2.96468	1.04247e-10	4.40599e-09	Down
westarC080002070	148.471	19.3073	2.94162	1.0649e-10	4.49401e-09	Down
westarA040029480	212.914	28.1444	2.91832	1.07934e-10	4.55151e-09	Down
westarA030020410	2530.17	377.314	2.74503	1.0879e-10	4.58414e-09	Down
westarC050060430	1289.75	237.046	2.44368	1.08989e-10	4.5891e-09	Down
westarC020028260	79.3761	2.65418	4.92633	1.24135e-10	5.18395e-09	Down
westarUncluster0018510	164.365	1.59897	6.6739	1.24468e-10	5.194e-09	Down
novel.4477	475.947	59.5409	2.99996	1.2914e-10	5.38092e-09	Down
westarC060038060	311.423	30.2376	3.36328	1.2935e-10	5.38504e-09	Down
westarC010055050	425.833	56.8578	2.90154	1.39595e-10	5.77744e-09	Down
westarC050002160	1610.88	292.57	2.46018	1.41336e-10	5.83699e-09	Down
westarC080060180	273.86	21.5272	3.67117	1.45773e-10	5.99371e-09	Down
westarA010038150	4317.07	573.292	2.91284	1.48302e-10	6.08874e-09	Down
westarA070018360	253.422	36.9962	2.77248	1.50587e-10	6.17805e-09	Down
westarC010006040	613.755	33.0814	4.20876	1.52244e-10	6.23232e-09	Down
westarC030058470	555.116	95.9026	2.53254	1.55917e-10	6.37336e-09	Down
westarC080002260	17337.7	3549.13	2.28837	1.59586e-10	6.50907e-09	Down
westarA010011750	18432.7	1274.83	3.85391	1.67805e-10	6.81946e-09	Down
westarC040040190	564.568	98.6973	2.51737	1.69472e-10	6.88223e-09	Down
westarA090006500	215.956	16.5061	3.70302	1.73281e-10	7.02672e-09	Down
westarA010023510	574.825	106.797	2.42596	1.86032e-10	7.48417e-09	Down
westarC090060170	185.432	7.99447	4.54853	1.87577e-10	7.53012e-09	Down
westarA090041180	493.795	52.6342	3.23119	1.92348e-10	7.71057e-09	Down
westarC020060060	369.077	61.9124	2.57467	2.11722e-10	8.43889e-09	Down
westarA030017010	186.043	22.5559	3.04208	2.18359e-10	8.69723e-09	Down
westarC090019730	12373.3	2507.23	2.30296	2.22023e-10	8.83062e-09	Down
westarC070040020	189.98	7.25906	4.71836	2.42551e-10	9.59935e-09	Down
westarA100030680	932.177	163.75	2.50934	2.43808e-10	9.64231e-09	Down
westarC050018650	393.127	67.7438	2.53579	2.45826e-10	9.70839e-09	Down
westarC090068710	1273.89	146.615	3.11933	2.50214e-10	9.87472e-09	Down
westarC010021870	235.362	14.4921	4.01957	2.51131e-10	9.90394e-09	Down
westarA020046090	17077.5	3606.97	2.24322	2.53569e-10	9.98601e-09	Down
westarC070025320	531.207	56.0812	3.24335	2.59752e-10	1.0208e-08	Down
westarC060035130	1531.21	289.481	2.40281	2.74404e-10	1.0751e-08	Down
westarC030066270	480.067	112.802	2.08855	2.74624e-10	1.0751e-08	Down
westarA050006700	1056.18	209.861	2.3306	2.74722e-10	1.0751e-08	Down
westarA080027820	139.862	17.3759	3.00672	2.99806e-10	1.16674e-08	Down
westarC020013610	165.225	19.2615	3.09146	3.1306e-10	1.21326e-08	Down
westarA030009940	301.927	35.2449	3.09828	3.13847e-10	1.21548e-08	Down
westarA100006720	126.05	8.23048	3.92505	3.35453e-10	1.292e-08	Down
westarC050049750	355.79	80.2529	2.14825	3.45946e-10	1.32876e-08	Down
westarA050001590	4192.54	558.177	2.90927	3.58233e-10	1.37219e-08	Down
westarA010002450	68.1406	1.34306	5.70986	3.72071e-10	1.42034e-08	Down
westarA030015240	178.364	19.9342	3.1591	4.03412e-10	1.52955e-08	Down
westarC030073100	192.865	20.342	3.2348	4.67646e-10	1.75527e-08	Down
westarA060035750	187.355	11.6334	4.01909	4.75737e-10	1.78325e-08	Down
westarC060036400	80.9271	2.01459	5.362	4.93074e-10	1.8433e-08	Down
westarA070045580	626.656	101.493	2.62836	4.97401e-10	1.85824e-08	Down
westarC030058530	201.029	4.34897	5.5464	5.08682e-10	1.89666e-08	Down
westarA090055610	193.048	27.9728	2.78794	5.12624e-10	1.91001e-08	Down
westarA020007010	301.811	70.5257	2.09674	5.40679e-10	2.00786e-08	Down
westarC070041230	648.903	66.2311	3.29433	5.63777e-10	2.08672e-08	Down
westarC050040910	210.786	30.5359	2.78181	5.96204e-10	2.18651e-08	Down
westarC030052140	921.817	106.868	3.10879	6.30587e-10	2.30506e-08	Down
westarC030036530	606.406	105.161	2.52578	6.4094e-10	2.33833e-08	Down
novel.3351	297.619	43.2065	2.78621	6.48315e-10	2.36369e-08	Down
westarA030004530	611.595	15.4899	5.29919	6.52563e-10	2.37454e-08	Down
westarC060046590	1029.92	190.664	2.43231	6.73897e-10	2.4474e-08	Down
westarA090045180	1860.17	438.427	2.08504	7.30811e-10	2.637e-08	Down
westarA050005520	532.646	99.334	2.42031	7.36056e-10	2.65256e-08	Down
westarA030036010	3168.51	624.375	2.34319	7.36073e-10	2.65256e-08	Down
westarC030035720	144.611	0.959385	7.22456	7.52393e-10	2.70268e-08	Down
westarC060045380	1183.49	62.8987	4.2332	7.90118e-10	2.8255e-08	Down
westarC040008390	9169.37	676.68	3.76013	7.97548e-10	2.84844e-08	Down
novel.5380	2414.49	623.106	1.95378	8.60635e-10	3.0504e-08	Down
westarA100013600	1376.46	387.265	1.82931	8.67863e-10	3.07213e-08	Down
westarA060042220	9155.21	1626.01	2.49318	8.69986e-10	3.07771e-08	Down
westarA020015480	704.905	147.8	2.25415	8.89845e-10	3.14399e-08	Down
westarA050040620	2914.15	498.517	2.54726	8.92174e-10	3.15023e-08	Down
westarC050000710	2774.7	270.934	3.35579	9.30257e-10	3.27644e-08	Down
westarC080001920	574.622	88.5233	2.69725	9.6126e-10	3.3835e-08	Down
westarA060015450	83.606	0.351734	7.91132	9.75474e-10	3.42922e-08	Down
westarA080001620	1351.58	250.248	2.43297	9.87878e-10	3.46847e-08	Down
westarA020039840	266.449	46.2634	2.52705	1.05684e-09	3.70362e-08	Down
westarC060024030	177.497	11.9596	3.89084	1.06224e-09	3.72022e-08	Down
westarC090010730	190.539	13.0468	3.87227	1.06292e-09	3.72028e-08	Down
westarA030034350	24240.5	4912.11	2.30295	1.08019e-09	3.77365e-08	Down
westarC030066070	425.872	81.3474	2.38958	1.10983e-09	3.87479e-08	Down
westarA070011890	65.6958	1.34306	5.65349	1.1145e-09	3.88868e-08	Down
westarC090045140	1140.56	222.793	2.35641	1.1248e-09	3.91487e-08	Down
westarA070044990	567.725	50.582	3.48858	1.14532e-09	3.97885e-08	Down
westarC040062050	54128.2	13287	2.02634	1.15958e-09	4.02092e-08	Down
westarC020055570	82.1387	2.2705	5.18007	1.24357e-09	4.2962e-08	Down
westarA020028220	374.25	60.7538	2.62508	1.28763e-09	4.44017e-08	Down
westarA090001960	978.963	65.35	3.90525	1.30173e-09	4.47503e-08	Down
westarC050024320	372.051	79.1207	2.23346	1.38919e-09	4.75235e-08	Down
westarA030013200	574.593	125.518	2.19373	1.4585e-09	4.97123e-08	Down
westarA090045100	1440.18	317.193	2.18276	1.47135e-09	5.00893e-08	Down
westarA060003710	287.497	48.8344	2.55727	1.50583e-09	5.11079e-08	Down
westarA020040400	88.1487	1.02326	6.48636	1.53752e-09	5.21203e-08	Down
westarC060034560	505.627	102.013	2.30699	1.54429e-09	5.22865e-08	Down
westarUncluster0053180	354.989	28.7096	3.62773	1.54538e-09	5.22916e-08	Down
westarA090055720	3713.22	731.858	2.34305	1.57288e-09	5.31259e-08	Down
westarA050002750	50.5728	0	8.14664	1.59681e-09	5.38369e-08	Down
westarC090040910	229.724	26.4307	3.11228	1.60987e-09	5.42119e-08	Down
westarC090028290	1040.76	131.093	2.98886	1.63733e-09	5.50702e-08	Down
westarC090063100	275.75	52.1582	2.39856	1.64168e-09	5.51836e-08	Down
westarC050053370	158.595	6.97121	4.51889	1.69269e-09	5.67959e-08	Down
westarC020028750	563.93	79.1803	2.83174	1.71525e-09	5.7484e-08	Down
westarC070043930	2975.84	315.786	3.23575	1.73987e-09	5.82742e-08	Down
westarA050030110	120.527	0.703469	7.51765	1.78089e-09	5.95768e-08	Down
westarA090011530	122.104	7.69938	3.98477	1.83684e-09	6.13021e-08	Down
westarA060008860	208.594	29.6934	2.81444	1.84658e-09	6.15905e-08	Down
westarA050032230	187.4	28.5923	2.70825	1.89497e-09	6.30544e-08	Down
westarC080039530	170.966	15.5154	3.46261	1.99037e-09	6.596e-08	Down
westarA070026690	66.1414	2.36632	4.84552	2.03508e-09	6.72767e-08	Down
westarC030049750	4171.12	593.946	2.81204	2.04186e-09	6.7426e-08	Down
westarC040070590	622.47	127.183	2.29108	2.04201e-09	6.7426e-08	Down
westarC080046560	227.061	34.3993	2.71806	2.05353e-09	6.77663e-08	Down
westarC040012030	156.95	24.4031	2.67869	2.07037e-09	6.8282e-08	Down
westarC080056060	123.828	9.03573	3.75966	2.14175e-09	7.05531e-08	Down
westarC050058580	439.178	62.847	2.80404	2.17154e-09	7.14083e-08	Down
westarC020065310	11697.9	3252.33	1.84666	2.20616e-09	7.24193e-08	Down
westarC090008490	476.35	31.5937	3.91213	2.22597e-09	7.2984e-08	Down
westarC090041160	145.12	5.53233	4.71631	2.24722e-09	7.35513e-08	Down
westarA030027140	420.721	14.6778	4.84714	2.26815e-09	7.41932e-08	Down
westarA090017380	400.841	98.4666	2.02559	2.29607e-09	7.50188e-08	Down
westarA050007010	1105.03	216.945	2.34799	2.35989e-09	7.68798e-08	Down
westarUncluster0013700	145.307	11.8946	3.60007	2.44436e-09	7.93903e-08	Down
westarA070018110	657.488	104.16	2.65989	2.44915e-09	7.94642e-08	Down
westarA020005990	535.465	112.816	2.24487	2.52805e-09	8.19292e-08	Down
westarA060019060	492.216	57.5314	3.09435	2.56549e-09	8.30461e-08	Down
westarA060025310	244.842	24.9992	3.28898	2.62175e-09	8.48184e-08	Down
westarA010039350	1134.1	177.149	2.67767	2.80362e-09	9.01813e-08	Down
westarC010043640	985.185	202.49	2.28154	2.8308e-09	9.08989e-08	Down
westarA020033820	3882.79	763.538	2.34597	2.89356e-09	9.27545e-08	Down
westarA090053640	251.866	24.7759	3.34691	3.06959e-09	9.81723e-08	Down
westarA060024920	5775.1	1681.13	1.78044	3.09452e-09	9.87303e-08	Down
westarA100020920	145.363	13.3406	3.43842	3.24897e-09	1.03378e-07	Down
westarA020013020	493.046	83.9031	2.55325	3.2508e-09	1.03378e-07	Down
westarC030014350	312.923	55.798	2.48738	3.2961e-09	1.04581e-07	Down
westarA090057210	252.625	50.8418	2.3113	3.29854e-09	1.04599e-07	Down
westarA010041880	506.781	69.4413	2.86834	3.32681e-09	1.05376e-07	Down
westarC010006760	129.261	16.8514	2.93908	3.36921e-09	1.06538e-07	Down
westarA070045900	1203.45	157.29	2.93617	3.38287e-09	1.0691e-07	Down
westarA020017940	175.249	20.9317	3.06822	3.44856e-09	1.0874e-07	Down
westarC030052950	610.79	107.964	2.49877	3.54747e-09	1.11503e-07	Down
westarA080033470	8387.33	1919.52	2.12744	3.65602e-09	1.14513e-07	Down
westarC080005390	1207.35	255.9	2.23753	3.65616e-09	1.14513e-07	Down
westarA030036350	246.773	46.3339	2.41375	3.75548e-09	1.17443e-07	Down
westarC010019930	20645.8	4417	2.22468	3.83301e-09	1.1965e-07	Down
westarC070051370	104.697	11.1786	3.22167	3.89028e-09	1.21168e-07	Down
westarA030037190	141.3	10.7113	3.71045	4.08006e-09	1.26937e-07	Down
westarA030036530	145.534	18.8021	2.95215	4.08654e-09	1.27069e-07	Down
novel.3935	99.8569	1.27918	6.2753	4.29012e-09	1.32861e-07	Down
westarC060045910	332.899	53.8609	2.62667	4.29423e-09	1.32861e-07	Down
westarA020044780	774.607	200.168	1.95162	4.29547e-09	1.32861e-07	Down
westarA020006600	191.504	15.5792	3.61411	4.29892e-09	1.32861e-07	Down
westarA060033650	922.859	47.456	4.28131	4.31274e-09	1.33214e-07	Down
westarC090008670	277.703	45.6684	2.6038	4.71325e-09	1.44708e-07	Down
westarA060030320	1414.5	360.517	1.97166	4.74369e-09	1.45562e-07	Down
westarUncluster0042900	437.279	54.5313	3.00173	4.77177e-09	1.46264e-07	Down
westarA010012980	76.3844	2.16149	5.10348	4.77929e-09	1.46414e-07	Down
westarA080011560	2562.16	437.493	2.54988	4.87559e-09	1.49201e-07	Down
westarC010017670	385.047	26.892	3.83575	4.92669e-09	1.506e-07	Down
westarC020060880	63.5226	0	8.47332	4.93085e-09	1.50645e-07	Down
westarA040021520	1154.49	126.466	3.18977	4.94929e-09	1.51126e-07	Down
westarC080036980	622.942	132.797	2.2297	4.9828e-09	1.51901e-07	Down
westarC030069710	923.029	178.61	2.3693	5.02498e-09	1.53103e-07	Down
westarC030077260	287.103	51.482	2.47923	5.04279e-09	1.53562e-07	Down
westarC020024650	755.535	158.351	2.25407	5.08885e-09	1.54881e-07	Down
westarA030012430	1594.23	385.598	2.04709	5.13202e-09	1.5611e-07	Down
novel.1566	960.87	147.177	2.70689	5.33595e-09	1.61778e-07	Down
westarC050052670	417.562	41.8613	3.31409	5.38454e-09	1.63083e-07	Down
westarC030032740	441.044	87.8703	2.32741	5.60997e-09	1.68452e-07	Down
westarC030039090	351.55	79.0313	2.15173	5.63464e-09	1.69103e-07	Down
westarA070012760	44.0047	0	7.9452	5.65283e-09	1.69558e-07	Down
westarC070019650	311.128	54.8398	2.50586	5.70852e-09	1.71136e-07	Down
westarC040024760	143.363	3.67744	5.30351	5.79638e-09	1.73585e-07	Down
westarA050020490	665.701	103.232	2.68791	5.80137e-09	1.73605e-07	Down
westarA070033080	7986.45	1533.67	2.38056	5.80326e-09	1.73605e-07	Down
westarC030015650	71.5161	2.2705	4.98157	6.23748e-09	1.85801e-07	Down
westarA050028690	802.607	141.894	2.4982	6.31587e-09	1.88036e-07	Down
westarC080060510	988.706	59.8365	4.04553	6.34965e-09	1.88941e-07	Down
westarA050013120	482.99	36.1664	3.73982	6.43443e-09	1.91362e-07	Down
westarA070038740	97.7207	8.19854	3.5612	6.45229e-09	1.91791e-07	Down
westarC090055090	902.754	238.458	1.91956	6.5711e-09	1.95012e-07	Down
westarC060046850	89.6142	1.95071	5.52484	6.92488e-09	2.05077e-07	Down
westarC030005730	562.129	114.731	2.29282	6.93545e-09	2.05281e-07	Down
westarC080014710	6453.25	910.638	2.82506	7.0753e-09	2.08979e-07	Down
westarA060006660	288.97	46.6089	2.63063	7.94816e-09	2.32552e-07	Down
westarA100018980	51.0087	0	8.15635	8.2294e-09	2.40028e-07	Down
westarA070032220	582.747	83.6072	2.80191	8.51747e-09	2.47657e-07	Down
westarA090022900	1456.69	315.192	2.20751	8.55622e-09	2.48654e-07	Down
westarUncluster0046900	808.792	145.075	2.47773	8.91062e-09	2.5815e-07	Down
westarC050045230	188.321	16.3205	3.51979	8.92414e-09	2.58408e-07	Down
westarA090004390	68.0839	2.65418	4.70119	9.00795e-09	2.60544e-07	Down
westarA050033850	2148.45	453.572	2.24352	9.25689e-09	2.66662e-07	Down
westarC030057430	219.65	16.9801	3.69582	9.43313e-09	2.71183e-07	Down
westarA010011930	348.622	66.568	2.38872	9.45629e-09	2.7157e-07	Down
westarA010039810	281.647	9.11395	4.95094	9.46782e-09	2.71762e-07	Down
westarA010008030	150.858	6.85549	4.44372	9.56555e-09	2.74286e-07	Down
westarA060035410	1044.09	178.213	2.55076	9.78274e-09	2.80083e-07	Down
westarC030011720	70.3276	3.32571	4.42401	9.91772e-09	2.83803e-07	Down
westarC070018760	188.981	34.6487	2.44333	1.00282e-08	2.86527e-07	Down
westarC090021150	190.967	25.6648	2.89687	1.0166e-08	2.90316e-07	Down
novel.4303	12390.3	3663.22	1.75803	1.03506e-08	2.94685e-07	Down
westarA070032180	154.826	7.54021	4.34818	1.03654e-08	2.94956e-07	Down
westarA080015220	212.732	25.7412	3.04503	1.04904e-08	2.98362e-07	Down
westarC030005430	1154.65	232.013	2.31592	1.05284e-08	2.99289e-07	Down
westarA060037050	1547.7	250.444	2.62659	1.0661e-08	3.02905e-07	Down
westarA040020840	221.759	40.3219	2.45686	1.06691e-08	3.02981e-07	Down
westarC030071540	4902.82	589.779	3.05539	1.07077e-08	3.03771e-07	Down
westarC080041250	717.708	89.8537	2.99524	1.08752e-08	3.07897e-07	Down
westarC070047290	207.271	28.6105	2.84959	1.09295e-08	3.09279e-07	Down
westarC080031630	63.4183	1.98265	5.01896	1.13394e-08	3.2023e-07	Down
novel.4644	63.5282	1.95679	5.0295	1.15095e-08	3.24218e-07	Down
westarA080023810	4796.97	872.309	2.45899	1.16656e-08	3.28283e-07	Down
westarA080017700	388.774	26.5668	3.86914	1.17464e-08	3.30392e-07	Down
westarC090001130	187.535	31.0231	2.59309	1.17786e-08	3.3113e-07	Down
westarA050001410	475.229	87.6352	2.43988	1.2142e-08	3.40323e-07	Down
westarA090012300	870.427	159.406	2.44832	1.24509e-08	3.48284e-07	Down
westarA060007360	752.977	73.1234	3.36098	1.24644e-08	3.48313e-07	Down
westarC050050670	965.004	115.297	3.06556	1.24988e-08	3.491e-07	Down
westarC030070930	5235.11	1091.31	2.26191	1.26835e-08	3.54083e-07	Down
westarA050006660	506.577	128.422	1.97945	1.28453e-08	3.58062e-07	Down
westarA090038110	2404.26	428.578	2.48802	1.29237e-08	3.59891e-07	Down
westarA020042040	579.772	128.682	2.17055	1.29807e-08	3.6112e-07	Down
westarA020045000	193.77	42.4824	2.18717	1.30937e-08	3.63719e-07	Down
westarA100000840	132.446	14.319	3.22091	1.33705e-08	3.70674e-07	Down
novel.5008	229.794	17.8437	3.68799	1.35322e-08	3.74787e-07	Down
westarC010000300	6484.15	539.941	3.58602	1.35614e-08	3.7541e-07	Down
westarC030078420	1053.55	298.29	1.82108	1.40673e-08	3.87308e-07	Down
westarC050005920	3599.23	825.209	2.12453	1.46196e-08	4.01328e-07	Down
westarA050027750	503.263	90.0819	2.47986	1.4917e-08	4.09093e-07	Down
novel.2689	6506.97	489.557	3.7324	1.49926e-08	4.10965e-07	Down
westarA060044070	689.44	212.185	1.70004	1.50782e-08	4.13108e-07	Down
westarC040003190	113.15	8.98568	3.65053	1.5117e-08	4.13968e-07	Down
westarC070001110	165.107	31.2845	2.39768	1.51701e-08	4.15018e-07	Down
westarC060019400	5738.19	1536.7	1.90068	1.53045e-08	4.18286e-07	Down
westarA030002440	244.511	25.6838	3.25776	1.5346e-08	4.19215e-07	Down
westarC030032590	1072.94	239.219	2.16431	1.54164e-08	4.20933e-07	Down
westarC040008910	2353.85	578.804	2.02385	1.59237e-08	4.33728e-07	Down
westarC060010320	5144.01	1745.79	1.55891	1.60219e-08	4.3619e-07	Down
westarA030043010	516.599	35.0603	3.87917	1.61381e-08	4.3914e-07	Down
westarA090007360	1452.41	449.559	1.69177	1.61535e-08	4.39159e-07	Down
novel.3086	68.0221	0.959385	6.13476	1.62904e-08	4.42419e-07	Down
westarC070043790	67.1936	0.63959	6.70187	1.63966e-08	4.44877e-07	Down
westarC010056530	156.511	18.2973	3.10083	1.66177e-08	4.50004e-07	Down
westarC090002930	377.982	29.816	3.66406	1.67269e-08	4.52306e-07	Down
westarC030072610	1542.3	338.868	2.18579	1.69324e-08	4.57125e-07	Down
westarA010042030	408.149	87.1536	2.2305	1.69378e-08	4.57125e-07	Down
westarA060037310	775.502	117.007	2.72629	1.7139e-08	4.62109e-07	Down
westarC050012730	2211.81	483.681	2.19292	1.72843e-08	4.65131e-07	Down
westarUncluster0064550	131.814	10.3277	3.67237	1.74257e-08	4.6871e-07	Down
westarC090001270	186.212	22.8955	3.02252	1.75844e-08	4.72753e-07	Down
westarA090005430	100.808	14.6001	2.7881	1.77484e-08	4.76476e-07	Down
westarC040034220	94.1622	13.3721	2.81978	1.79156e-08	4.80504e-07	Down
westarA030023810	63.0246	5.14814	3.60984	1.79358e-08	4.80602e-07	Down
westarA090017690	726.509	142.458	2.34931	1.7989e-08	4.8155e-07	Down
westarC070039820	2312.34	412.191	2.48735	1.8015e-08	4.81785e-07	Down
westarA020022330	64.3773	2.34705	4.81319	1.80641e-08	4.82869e-07	Down
novel.2466	937.202	209.606	2.15963	1.81441e-08	4.84604e-07	Down
westarC050001130	616.881	107.543	2.52013	1.81945e-08	4.85657e-07	Down
westarC030010990	1232.14	303.685	2.02044	1.82925e-08	4.88042e-07	Down
westarA060027060	715.324	126.673	2.49572	1.89145e-08	5.03675e-07	Down
westarA060000980	696.84	146.977	2.24536	1.93426e-08	5.14587e-07	Down
westarA090018770	145.487	20.9823	2.79162	1.93954e-08	5.15256e-07	Down
westarA020003380	41.3052	0	7.85218	1.94559e-08	5.1662e-07	Down
novel.3643	244.536	54.9148	2.15169	2.08425e-08	5.51086e-07	Down
westarA100000710	267.5	34.5095	2.95384	2.09168e-08	5.52529e-07	Down
westarA010007890	184.966	6.61936	4.79451	2.12541e-08	5.60909e-07	Down
westarC010004370	658.681	73.2346	3.17016	2.19351e-08	5.78337e-07	Down
westarC030039940	102.129	2.97397	5.11821	2.19823e-08	5.79037e-07	Down
westarA090052390	197.995	29.6356	2.74359	2.22123e-08	5.84183e-07	Down
westarA030006940	360.014	53.2507	2.75297	2.24761e-08	5.90655e-07	Down
westarC020017300	316.533	33.9021	3.22544	2.25324e-08	5.91857e-07	Down
westarC080058330	210.029	37.2709	2.49023	2.25802e-08	5.92835e-07	Down
westarC010044850	220.238	46.4796	2.24143	2.27233e-08	5.96031e-07	Down
westarC070033420	1038.32	185.554	2.48384	2.32169e-08	6.08123e-07	Down
westarA070038450	1178.51	135.622	3.11951	2.33408e-08	6.10799e-07	Down
westarA090008380	696.343	137.157	2.34265	2.39828e-08	6.26999e-07	Down
westarC030040790	78.38	6.97057	3.47777	2.48527e-08	6.4657e-07	Down
westarC040068360	846.942	219.56	1.9471	2.4892e-08	6.4657e-07	Down
westarA070025090	198.062	39.5987	2.32024	2.48944e-08	6.4657e-07	Down
westarC020041090	140.447	14.3061	3.28821	2.4904e-08	6.4657e-07	Down
westarA050011050	58.6426	1.66285	5.16595	2.52896e-08	6.55062e-07	Down
westarA090024490	31576.8	7410.34	2.09121	2.57016e-08	6.64812e-07	Down
westarA070010070	5179.74	1130.45	2.1958	2.58336e-08	6.67917e-07	Down
westarA070024980	39.78	0	7.79815	2.59108e-08	6.69285e-07	Down
westarC020035880	115.918	10.6867	3.45254	2.63033e-08	6.77558e-07	Down
westarC040070110	5728.2	1712.57	1.74186	2.673e-08	6.87916e-07	Down
westarA030019590	601.571	112.114	2.42232	2.69327e-08	6.92497e-07	Down
westarA050038190	521.317	145.216	1.84365	2.73506e-08	7.01631e-07	Down
westarC090016500	434.707	110.106	1.9803	2.96576e-08	7.55278e-07	Down
westarC030078630	994.629	184.855	2.42838	2.9751e-08	7.56968e-07	Down
westarA090009920	17600.5	3860.81	2.18856	3.11252e-08	7.90137e-07	Down
westarC050046970	1406.01	274.308	2.35776	3.12876e-08	7.93899e-07	Down
westarC050038900	299.104	50.3484	2.56705	3.13906e-08	7.96152e-07	Down
westarA100030060	98.2493	13.7177	2.83392	3.15424e-08	7.98917e-07	Down
westarA100000860	543.073	123.216	2.13911	3.1926e-08	8.08267e-07	Down
westarA070016420	684.378	85.486	3.00234	3.27232e-08	8.27328e-07	Down
westarA070040110	83.0829	9.74643	3.09639	3.28471e-08	8.30085e-07	Down
westarA050003480	53.0871	1.63091	5.03477	3.34137e-08	8.41745e-07	Down
westarC080023200	1148.42	91.5573	3.64785	3.40624e-08	8.56726e-07	Down
westarC090049420	96.3546	8.69782	3.46821	3.4183e-08	8.58807e-07	Down
westarA090007210	180.512	30.69	2.55025	3.42825e-08	8.60536e-07	Down
westarA060047230	184.59	19.5177	3.24201	3.48831e-08	8.75219e-07	Down
westarA010016030	96.995	6.01119	3.99964	3.52551e-08	8.8297e-07	Down
westarC090058970	744.311	142.594	2.3831	3.74771e-08	9.34442e-07	Down
novel.2412	4012.46	696.397	2.52638	3.82954e-08	9.52433e-07	Down
westarA040008410	157.936	37.3922	2.07775	3.83007e-08	9.52433e-07	Down
westarC020041080	533.825	128.104	2.05932	3.87076e-08	9.62124e-07	Down
westarA090009700	336.253	32.9034	3.35873	3.90938e-08	9.70001e-07	Down
westarA020042240	364.128	10.9176	5.05782	3.92099e-08	9.7245e-07	Down
westarA010013910	132.155	26.3226	2.32955	3.93792e-08	9.75785e-07	Down
westarC070045280	166.251	18.4443	3.17116	3.96436e-08	9.81468e-07	Down
westarC050045360	456.718	58.7311	2.95553	4.083e-08	1.00817e-06	Down
westarC020035860	917.451	200.3	2.19504	4.11189e-08	1.01485e-06	Down
westarA060045300	689.423	125.477	2.45613	4.14438e-08	1.02242e-06	Down
westarA070011040	625.29	60.7575	3.36266	4.15996e-08	1.02581e-06	Down
westarC010036930	174.178	28.9772	2.58677	4.17774e-08	1.02929e-06	Down
westarA090060140	283.277	43.9361	2.68807	4.19377e-08	1.03278e-06	Down
westarC070021920	674.175	183.658	1.87493	4.22716e-08	1.03964e-06	Down
westarC030071460	59.9929	2.01459	4.92779	4.22941e-08	1.03973e-06	Down
westarC030003080	215.01	36.0249	2.57762	4.24856e-08	1.04398e-06	Down
novel.811	372.863	105.448	1.82313	4.29209e-08	1.05329e-06	Down
westarC040021340	952.725	212.49	2.1652	4.33443e-08	1.06275e-06	Down
westarC060037320	1504.23	420.839	1.83715	4.35078e-08	1.06583e-06	Down
westarC070015430	88.2945	1.91877	5.5148	4.40993e-08	1.07843e-06	Down
novel.2768	60.2222	0.351734	7.43711	4.41259e-08	1.07861e-06	Down
westarA030028840	208.195	38.7555	2.42621	4.56524e-08	1.11252e-06	Down
westarC090042870	143.519	20.3053	2.8255	4.58577e-08	1.11704e-06	Down
westarA020044060	776.278	134.756	2.52559	4.63662e-08	1.12747e-06	Down
novel.838	4270.58	872.564	2.29093	4.66334e-08	1.13325e-06	Down
westarC090059580	70.5859	5.60825	3.63061	4.68179e-08	1.13598e-06	Down
westarA010014210	227.77	15.4822	3.86861	4.7463e-08	1.15014e-06	Down
westarC030083870	55.2898	1.27918	5.42315	4.77919e-08	1.15611e-06	Down
westarA010020670	383.362	16.7108	4.51531	4.83598e-08	1.16783e-06	Down
westarC050000240	301.853	21.4315	3.8192	4.87092e-08	1.17475e-06	Down
westarC070046230	144.825	5.53233	4.71204	4.9324e-08	1.18906e-06	Down
novel.3336	186.551	27.8503	2.73735	4.93512e-08	1.18921e-06	Down
westarC030039030	64.1068	7.37351	3.11489	4.98607e-08	1.19942e-06	Down
westarC010039990	184.162	42.8468	2.10021	5.00659e-08	1.20332e-06	Down
westarC040040920	734.03	172.219	2.09235	5.06921e-08	1.21628e-06	Down
westarA080033320	981.581	260.048	1.91577	5.15523e-08	1.23503e-06	Down
westarA100016660	1408.4	414.536	1.76419	5.16526e-08	1.23615e-06	Down
westarC050025540	775.941	192.726	2.00795	5.26627e-08	1.25871e-06	Down
westarA040033230	508.345	83.292	2.6082	5.28108e-08	1.26171e-06	Down
westarC080055780	236.597	58.8098	2.0067	5.30283e-08	1.26637e-06	Down
novel.5945	402.54	89.5853	2.16782	5.32311e-08	1.27067e-06	Down
westarA090025540	636.755	69.6345	3.19322	5.4242e-08	1.2926e-06	Down
westarA090043240	684.447	161.781	2.08068	5.55026e-08	1.31983e-06	Down
westarC060034510	88.4277	11.0829	2.99883	5.56357e-08	1.32243e-06	Down
westarC090008940	1735.78	411.86	2.07481	5.57605e-08	1.32484e-06	Down
novel.4094	66.0506	0.351734	7.56822	5.58432e-08	1.32624e-06	Down
westarA060043750	332.118	63.115	2.39417	5.71128e-08	1.35524e-06	Down
westarC050027410	4625.9	1168.56	1.98483	5.73498e-08	1.36029e-06	Down
westarA090047820	266.046	44.8882	2.56409	5.87395e-08	1.3899e-06	Down
westarC020006170	256.221	6.61288	5.28377	5.8747e-08	1.3899e-06	Down
westarA070024440	10912.7	2741.64	1.9928	5.8924e-08	1.3935e-06	Down
westarA010036440	592.379	74.5901	2.9898	5.91536e-08	1.39834e-06	Down
westarA020019820	154.302	25.4594	2.59731	6.05398e-08	1.4293e-06	Down
westarA030005140	107.122	4.98856	4.43734	6.13371e-08	1.44629e-06	Down
westarA100004770	1584.93	239.856	2.72414	6.18301e-08	1.45607e-06	Down
westarC060037970	162.975	22.6717	2.85088	6.19936e-08	1.4587e-06	Down
westarC070040730	107.901	14.5229	2.8826	6.20961e-08	1.4605e-06	Down
westarC060037600	7652.33	1326.51	2.52827	6.21689e-08	1.46098e-06	Down
westarA090010580	441.619	17.6452	4.65035	6.51669e-08	1.52695e-06	Down
westarC070019490	36.2257	0	7.66268	6.5275e-08	1.52821e-06	Down
westarA030001420	1091.61	339.465	1.68452	6.5441e-08	1.53145e-06	Down
westarC040064830	242.818	45.2657	2.42757	6.55937e-08	1.53438e-06	Down
westarC050043200	261.492	74.9187	1.80282	6.63356e-08	1.55044e-06	Down
westarA070015900	10052.6	2608.97	1.94595	6.67319e-08	1.5571e-06	Down
westarC030082200	134.043	25.2602	2.40486	6.7231e-08	1.5681e-06	Down
westarA080023380	5961.16	510.497	3.54563	6.76979e-08	1.57833e-06	Down
westarC040047440	36.0773	0	7.66217	6.81345e-08	1.58785e-06	Down
westarC030026180	81.509	9.56035	3.08779	6.83746e-08	1.59212e-06	Down
westarA060027010	169.34	9.17604	4.1898	7.02003e-08	1.62989e-06	Down
westarC080046800	84.5981	7.04105	3.57949	7.09025e-08	1.64483e-06	Down
westarA090049310	756.752	170.827	2.14574	7.22433e-08	1.67454e-06	Down
westarA030026020	128.839	0.671529	7.62134	7.2405e-08	1.6776e-06	Down
westarC040008130	331.679	75.6876	2.13131	7.24868e-08	1.6788e-06	Down
westarC070018190	261.779	38.455	2.7661	7.26854e-08	1.6827e-06	Down
westarA050006390	8542.92	812.588	3.39408	7.29989e-08	1.68926e-06	Down
westarA100029220	2201.81	386.721	2.50908	7.41552e-08	1.71319e-06	Down
westarC070033350	542.159	136.032	1.99413	7.61223e-08	1.75357e-06	Down
westarC030079970	722.37	128.985	2.48421	7.63284e-08	1.75759e-06	Down
westarA060030210	110.578	16.5062	2.74486	7.6832e-08	1.76629e-06	Down
westarA070006940	576.378	51.0104	3.49879	7.77904e-08	1.78392e-06	Down
westarA020007400	141.267	22.7477	2.64037	7.84884e-08	1.79699e-06	Down
westarC080021770	5327.57	1232.74	2.11154	7.86144e-08	1.7984e-06	Down
westarC030001260	181.315	16.5125	3.46776	7.89098e-08	1.80442e-06	Down
westarA020029610	1479.61	352.989	2.06757	7.90761e-08	1.80749e-06	Down
westarC040030050	2682.6	621.548	2.1094	7.95094e-08	1.81665e-06	Down
westarC040066380	729.498	208.472	1.80749	8.01766e-08	1.82965e-06	Down
westarC040006490	251.454	73.416	1.77533	8.15682e-08	1.85989e-06	Down
westarC050058100	620.97	91.1476	2.7676	8.1966e-08	1.86668e-06	Down
westarA060045120	647.779	151.03	2.1	8.20639e-08	1.8674e-06	Down
westarA100000480	608.823	145.124	2.06712	8.32014e-08	1.89174e-06	Down
westarC030048460	2031.45	546.926	1.89267	8.35056e-08	1.89712e-06	Down
westarA070010810	3414.35	339.311	3.33104	8.46211e-08	1.9209e-06	Down
westarA100022210	303.666	64.7003	2.2333	8.50967e-08	1.92857e-06	Down
westarA020043160	565.508	115.384	2.29294	8.58977e-08	1.94436e-06	Down
westarA070024120	82.0862	9.50966	3.10079	8.67279e-08	1.96062e-06	Down
novel.6505	58.2723	2.68612	4.4681	8.69498e-08	1.96342e-06	Down
westarC050012410	92.2243	5.27641	4.13782	8.74169e-08	1.97158e-06	Down
westarA070028590	98.862	11.0449	3.16313	8.75375e-08	1.97271e-06	Down
westarA050013150	779.102	209.885	1.89182	8.86903e-08	1.99746e-06	Down
westarC060037170	955.399	219.81	2.11939	8.87072e-08	1.99746e-06	Down
westarA040000420	6373.06	1417.07	2.16895	8.96457e-08	2.01616e-06	Down
westarA080006370	776.806	147.692	2.39404	9.02679e-08	2.02934e-06	Down
westarC050016940	3935.66	892.564	2.14037	9.10634e-08	2.0464e-06	Down
westarA010039340	642.495	203.019	1.66253	9.17051e-08	2.05752e-06	Down
westarC010016210	89.4003	4.18268	4.41325	9.18455e-08	2.05985e-06	Down
westarA100022020	1836.22	653.591	1.49045	9.24642e-08	2.07289e-06	Down
westarA060009010	2204.07	345.872	2.67186	9.27482e-08	2.07843e-06	Down
westarA100019070	90.3135	4.38079	4.34649	9.35149e-08	2.09393e-06	Down
westarA090014310	837.232	182.093	2.20096	9.43875e-08	2.11178e-06	Down
westarC050058620	396.431	85.5552	2.21215	9.4561e-08	2.11482e-06	Down
westarA090062320	421.218	78.9803	2.41264	9.47586e-08	2.11839e-06	Down
westarC070021390	332.869	49.436	2.75052	9.48858e-08	2.12039e-06	Down
westarC060046310	530.64	129.058	2.03806	9.53509e-08	2.12993e-06	Down
westarC070031720	15021.9	3319.99	2.1778	9.59087e-08	2.14154e-06	Down
westarA030029040	101.831	15.9238	2.67008	9.62433e-08	2.14747e-06	Down
westarC020035330	74.5507	5.27578	3.79589	9.85537e-08	2.19273e-06	Down
westarA100020720	259.142	71.3429	1.85881	9.91836e-08	2.20587e-06	Down
westarC020005060	101.636	9.33018	3.42803	1.00791e-07	2.23895e-06	Down
westarA010015800	186.744	37.1872	2.32437	1.01609e-07	2.25623e-06	Down
westarA030002390	104.548	16.084	2.6974	1.03647e-07	2.30058e-06	Down
westarC010057800	409.572	90.0128	2.1851	1.05835e-07	2.34262e-06	Down
westarA060014600	3912.57	1038.82	1.91316	1.06839e-07	2.36019e-06	Down
westarA010008000	32.2223	0	7.49492	1.08934e-07	2.40173e-06	Down
westarA050027970	137.104	22.8497	2.57862	1.09809e-07	2.41818e-06	Down
westarA010015960	1135.52	258.398	2.13518	1.10556e-07	2.43367e-06	Down
westarA030041540	230.597	58.4447	1.97786	1.11799e-07	2.45523e-06	Down
westarC050002130	1696.53	396.379	2.09695	1.12154e-07	2.4611e-06	Down
westarC030033160	385.423	94.6858	2.02297	1.12259e-07	2.46245e-06	Down
westarC080046790	269.589	64.2145	2.06894	1.12502e-07	2.46677e-06	Down
westarC020032130	54.9134	3.17209	4.10012	1.12544e-07	2.46677e-06	Down
westarC050002520	278.509	42.661	2.70212	1.14205e-07	2.50023e-06	Down
westarC090031760	114.373	13.1738	3.106	1.16911e-07	2.55747e-06	Down
westarA010028740	128.903	20.4451	2.65678	1.17806e-07	2.57605e-06	Down
westarC070053750	297.281	74.8424	1.98814	1.20318e-07	2.62789e-06	Down
westarC050051340	386.895	76.7492	2.33221	1.212e-07	2.6451e-06	Down
westarA030038370	2914.3	573.517	2.34474	1.2225e-07	2.66594e-06	Down
westarA060007130	269.905	52.0383	2.37469	1.2604e-07	2.74219e-06	Down
westarA080010510	840.423	161.362	2.38128	1.2621e-07	2.7448e-06	Down
westarC060003700	1244.55	381.31	1.70616	1.26575e-07	2.75168e-06	Down
westarA100021410	190.3	26.7693	2.82247	1.26958e-07	2.75787e-06	Down
westarC060022060	34.6665	0	7.59901	1.27225e-07	2.76152e-06	Down
westarC040038360	954.979	61.5184	3.95783	1.28319e-07	2.78216e-06	Down
novel.2053	274.446	63.4257	2.11122	1.28741e-07	2.78903e-06	Down
westarA090017340	127.024	3.58162	5.15054	1.29612e-07	2.80572e-06	Down
westarC050022370	1111.1	212.68	2.3853	1.31031e-07	2.83424e-06	Down
novel.6497	422.301	140.634	1.58556	1.31679e-07	2.84717e-06	Down
westarA070039120	34.8414	0	7.6067	1.3451e-07	2.90093e-06	Down
westarC090000590	3459.28	714.132	2.27618	1.34528e-07	2.90093e-06	Down
novel.1089	5886.11	1072.01	2.45696	1.35477e-07	2.92026e-06	Down
westarC030015150	191.845	27.5938	2.7898	1.37346e-07	2.95713e-06	Down
westarA080009720	123.411	11.499	3.42855	1.38998e-07	2.98926e-06	Down
westarA100028890	270.66	50.1195	2.4303	1.39863e-07	3.0044e-06	Down
novel.4280	1722.22	379.447	2.18198	1.41992e-07	3.04779e-06	Down
westarA050038150	987.853	255.841	1.94999	1.44205e-07	3.09174e-06	Down
westarA070044710	345.904	103.376	1.74112	1.46798e-07	3.14373e-06	Down
westarC010057670	1046.67	239.614	2.12758	1.47152e-07	3.14807e-06	Down
westarA040032750	176.347	33.9386	2.37185	1.4717e-07	3.14807e-06	Down
novel.2675	846.879	208.351	2.02301	1.49774e-07	3.19646e-06	Down
westarA070007380	486.539	130.238	1.90045	1.50264e-07	3.20569e-06	Down
westarC090066630	1107.21	281.012	1.97731	1.51196e-07	3.22189e-06	Down
westarC080057650	227.899	24.5362	3.20804	1.51528e-07	3.22717e-06	Down
novel.3805	282.354	22.3185	3.65568	1.52281e-07	3.23915e-06	Down
westarA020041880	1373	220.118	2.64076	1.54834e-07	3.28939e-06	Down
westarC010030580	348.448	81.5908	2.09403	1.55181e-07	3.29388e-06	Down
novel.1188	60.1191	0	8.39428	1.55226e-07	3.29388e-06	Down
westarC040046580	635.604	163.663	1.95603	1.5528e-07	3.29388e-06	Down
westarC030086540	4603.41	986.523	2.22205	1.55757e-07	3.30024e-06	Down
westarA060036900	112.821	18.162	2.63635	1.56474e-07	3.31418e-06	Down
westarC070062420	369.215	45.6151	3.01221	1.58112e-07	3.34382e-06	Down
westarA080028320	94.2391	11.4857	3.02909	1.58367e-07	3.34794e-06	Down
westarC070027570	98.4467	9.89993	3.31131	1.62324e-07	3.42469e-06	Down
novel.1287	311.942	91.1618	1.77359	1.62364e-07	3.42469e-06	Down
westarC050023080	1273.5	190.758	2.73904	1.63249e-07	3.43818e-06	Down
westarA070036330	238.879	56.5314	2.0755	1.63328e-07	3.43854e-06	Down
westarA060001170	164.34	33.8935	2.2721	1.6419e-07	3.45281e-06	Down
westarA090008250	684.105	64.3697	3.40813	1.64796e-07	3.46425e-06	Down
westarC010000560	125.469	17.4644	2.83754	1.65949e-07	3.48586e-06	Down
westarC080038900	8721.78	2428.04	1.84477	1.66147e-07	3.48626e-06	Down
westarC030080260	1118.21	247.492	2.17487	1.66359e-07	3.48794e-06	Down
westarC070015220	619.031	105.21	2.55673	1.67364e-07	3.50638e-06	Down
westarA010017330	288.008	11.3525	4.66524	1.68066e-07	3.51845e-06	Down
westarC060041260	353.057	27.5907	3.67773	1.68735e-07	3.53113e-06	Down
westarA060018720	430.312	103.411	2.05776	1.69522e-07	3.54629e-06	Down
westarA070014120	64.8746	7.06031	3.19439	1.71935e-07	3.59006e-06	Down
westarA090037520	4621.79	855.915	2.43292	1.73526e-07	3.62057e-06	Down
westarA030004240	1874.86	523.195	1.84084	1.74347e-07	3.63635e-06	Down
westarA070041340	216.337	37.6173	2.52585	1.77495e-07	3.69906e-06	Down
novel.2265	2712.02	529.842	2.35583	1.78971e-07	3.72585e-06	Down
westarUncluster0058640	60.1561	3.35765	4.19205	1.80118e-07	3.74674e-06	Down
westarA020012680	807.189	165.369	2.28654	1.84472e-07	3.83041e-06	Down
westarA070006800	247.979	62.0715	1.99614	1.85605e-07	3.85252e-06	Down
westarA040030440	1791.61	479.816	1.90048	1.8797e-07	3.89872e-06	Down
westarC010054150	361.17	51.3769	2.8091	1.88218e-07	3.90239e-06	Down
westarA100028120	125.139	4.28509	4.87556	1.90235e-07	3.94277e-06	Down
westarA050029280	90.5798	12.4325	2.87023	1.93734e-07	4.00935e-06	Down
westarA070018240	87.1287	15.6805	2.47052	1.95719e-07	4.04445e-06	Down
westarA060017630	362.022	109.342	1.72574	1.97845e-07	4.08336e-06	Down
novel.489	993.529	152.154	2.70601	1.97894e-07	4.08336e-06	Down
westarA080001700	43.6588	1.02326	5.4755	1.99639e-07	4.11786e-06	Down
westarC040052260	135.92	26.5532	2.35581	2.00712e-07	4.13846e-06	Down
westarA100015850	104.798	11.1846	3.21279	2.04764e-07	4.20961e-06	Down
westarA090061830	5756.59	988.905	2.54118	2.05826e-07	4.2268e-06	Down
westarC010005790	110.154	5.27641	4.39164	2.05965e-07	4.2281e-06	Down
westarA030029780	91.6334	7.25247	3.66691	2.07132e-07	4.24428e-06	Down
westarA050040470	563.843	45.7407	3.62492	2.07428e-07	4.24879e-06	Down
westarA030023410	126.297	21.258	2.56948	2.07616e-07	4.25075e-06	Down
westarC070046740	217.004	39.2149	2.46386	2.08154e-07	4.25857e-06	Down
westarC030032410	203.108	40.9037	2.30867	2.0821e-07	4.25857e-06	Down
westarA040017980	115.435	17.7209	2.69538	2.08759e-07	4.26823e-06	Down
novel.5769	2114.97	590.302	1.84135	2.09098e-07	4.27362e-06	Down
westarA030046730	433.462	118.97	1.86508	2.09992e-07	4.29032e-06	Down
westarA050000930	53.6911	0.671529	6.36477	2.13809e-07	4.36193e-06	Down
westarA080005180	1055.8	229.903	2.19829	2.15538e-07	4.3956e-06	Down
westarA010038200	1880.89	445.72	2.07676	2.15783e-07	4.3974e-06	Down
westarC070017690	1486.94	285.054	2.38291	2.18081e-07	4.43844e-06	Down
westarA020014350	172.443	37.4378	2.20428	2.18114e-07	4.43844e-06	Down
westarC040015860	96.7271	18.2901	2.39941	2.19872e-07	4.47259e-06	Down
westarC020009080	1381.3	431.246	1.67932	2.21539e-07	4.5016e-06	Down
westarC020005580	802.115	226.193	1.82671	2.24988e-07	4.5634e-06	Down
westarC070062030	50.7176	3.93943	3.69733	2.25685e-07	4.57467e-06	Down
westarA080012660	204.922	40.604	2.33671	2.25707e-07	4.57467e-06	Down
westarA080020280	4797.71	1139.84	2.07344	2.25851e-07	4.57594e-06	Down
westarC060015860	470.034	121.117	1.95506	2.26392e-07	4.58523e-06	Down
westarA050031850	118.861	13.4305	3.14963	2.26677e-07	4.58935e-06	Down
westarA060035130	263.429	64.5595	2.027	2.28149e-07	4.61415e-06	Down
westarA060012390	345.988	68.6312	2.33042	2.29361e-07	4.63699e-06	Down
novel.3357	333.783	57.2899	2.54185	2.29526e-07	4.63864e-06	Down
westarC080041580	255.313	57.6662	2.14894	2.31479e-07	4.67474e-06	Down
westarA080028830	469.981	80.7233	2.53843	2.31902e-07	4.67991e-06	Down
westarA070031460	150.619	12.177	3.62771	2.35549e-07	4.74667e-06	Down
westarA070020550	717.17	108.768	2.72119	2.36639e-07	4.76692e-06	Down
westarA090051680	60.2973	4.13147	3.85607	2.36962e-07	4.7717e-06	Down
westarC090048910	195.825	41.0063	2.25583	2.38561e-07	4.80046e-06	Down
westarC040039030	122.386	25.5612	2.2547	2.39638e-07	4.81866e-06	Down
westarC060005860	50.3273	4.52782	3.4777	2.39793e-07	4.82005e-06	Down
westarC010000870	188.587	18.2143	3.37717	2.4153e-07	4.85148e-06	Down
westarA030016900	160.56	9.62538	4.06854	2.42482e-07	4.86711e-06	Down
westarA030028430	507.814	114.668	2.1473	2.46579e-07	4.94182e-06	Down
westarA040013270	647.986	132.699	2.28616	2.47044e-07	4.94803e-06	Down
westarC070055880	3357.15	526.021	2.67353	2.48577e-07	4.97519e-06	Down
westarC030056780	424.5	63.3638	2.74248	2.48788e-07	4.97762e-06	Down
westarA030004150	94.6185	15.6618	2.58956	2.49226e-07	4.98461e-06	Down
westarC020038720	74.2354	11.5749	2.67871	2.50754e-07	5.01339e-06	Down
westarC010009550	439.163	102.828	2.09351	2.5119e-07	5.0203e-06	Down
westarC050060480	844.036	247.29	1.77164	2.53109e-07	5.05686e-06	Down
westarC030069770	161.108	30.672	2.39334	2.54806e-07	5.08894e-06	Down
westarA030050460	1357.39	319.808	2.08472	2.55705e-07	5.10326e-06	Down
westarA040032980	1176.77	190.689	2.62446	2.58374e-07	5.15469e-06	Down
westarC030048590	475.421	147.463	1.68753	2.61776e-07	5.21142e-06	Down
westarA010021210	19740.6	6082.61	1.69835	2.62356e-07	5.21925e-06	Down
westarA010001140	534.4	175.017	1.61113	2.65941e-07	5.27744e-06	Down
westarA100028230	219.144	29.9426	2.87255	2.67601e-07	5.30851e-06	Down
westarC020004430	328.157	33.6204	3.29048	2.68864e-07	5.33167e-06	Down
westarC080040020	51.4104	0.63959	6.31488	2.7005e-07	5.3533e-06	Down
westarC020006480	75.2121	10.9997	2.77597	2.70307e-07	5.35649e-06	Down
westarC030034720	188.827	14.7348	3.67213	2.73973e-07	5.4234e-06	Down
westarA080025620	259.639	43.4759	2.57756	2.80209e-07	5.53623e-06	Down
westarC030012340	239.543	60.4276	1.98601	2.82603e-07	5.57844e-06	Down
westarC080048780	1681.78	280.491	2.58418	2.86925e-07	5.65578e-06	Down
westarA010026350	4058.7	1298.07	1.64451	2.88375e-07	5.68236e-06	Down
westarC070008110	1545.86	340.038	2.18386	2.92087e-07	5.74742e-06	Down
westarC040001950	925.536	263.311	1.81457	2.95045e-07	5.79748e-06	Down
westarA060041900	53.9651	2.04653	4.76354	2.95762e-07	5.80953e-06	Down
westarC070052110	117.992	15.1444	2.96046	2.98959e-07	5.87026e-06	Down
westarA030035300	6406.46	1369.2	2.22632	3.00146e-07	5.88945e-06	Down
westarC050049030	619.547	95.5098	2.6983	3.09295e-07	6.052e-06	Down
westarA030035050	202.325	22.2245	3.18545	3.10698e-07	6.07734e-06	Down
westarA090038700	652.334	95.893	2.76574	3.12542e-07	6.10708e-06	Down
westarA050010140	108.67	12.874	3.08595	3.12546e-07	6.10708e-06	Down
westarC010004630	3258.14	174.626	4.22146	3.12805e-07	6.11e-06	Down
westarC080042830	620.838	197.663	1.65005	3.13181e-07	6.11372e-06	Down
westarC030023100	32.6713	0	7.51354	3.1326e-07	6.11372e-06	Down
westarC040040810	1116.76	250.865	2.15393	3.13322e-07	6.11372e-06	Down
westarC020058590	309.629	60.8832	2.3453	3.14542e-07	6.13538e-06	Down
westarA020000230	352.294	87.8774	2.00329	3.23157e-07	6.28739e-06	Down
westarA020032280	630.511	96.2577	2.71086	3.23233e-07	6.28739e-06	Down
westarC080038500	5636.17	806.255	2.80544	3.29547e-07	6.39464e-06	Down
westarC090000640	149.205	18.7886	2.98025	3.37546e-07	6.53854e-06	Down
westarA040010750	7550.72	2100.02	1.84609	3.39412e-07	6.57014e-06	Down
westarA010017910	358.506	79.261	2.1747	3.39644e-07	6.57236e-06	Down
westarA060044230	672.495	168.874	1.99214	3.41312e-07	6.60008e-06	Down
westarC020016820	320.629	70.1092	2.18998	3.41964e-07	6.6104e-06	Down
westarA010000800	76.882	1.59897	5.57735	3.44858e-07	6.65945e-06	Down
westarC030004610	90.1046	8.28829	3.43419	3.48295e-07	6.72118e-06	Down
westarC030040520	665.519	148.288	2.16589	3.5018e-07	6.75169e-06	Down
westarC060036230	611.58	144.552	2.0802	3.52641e-07	6.79568e-06	Down
westarA090035560	10505.6	2576.22	2.02779	3.56451e-07	6.86203e-06	Down
westarC080034160	257.506	38.1841	2.74999	3.64754e-07	7.00982e-06	Down
westarA030022010	115.271	9.81043	3.57058	3.64938e-07	7.01095e-06	Down
westarC020048240	186.372	10.5209	4.15076	3.65986e-07	7.02866e-06	Down
westarA040032920	89.6412	10.6673	3.06883	3.70951e-07	7.1131e-06	Down
westarC040070300	1335.13	115.126	3.53524	3.71067e-07	7.1131e-06	Down
westarA100000490	614.998	48.3847	3.665	3.81198e-07	7.2908e-06	Down
westarC090062750	88.6952	3.22989	4.77734	3.88258e-07	7.41064e-06	Down
westarA070024310	169.986	40.9408	2.05352	3.88491e-07	7.41256e-06	Down
westarA030033960	223.98	25.4094	3.14073	3.89255e-07	7.42461e-06	Down
westarC070011030	436.42	52.0341	3.06851	3.89855e-07	7.43353e-06	Down
westarC030003270	265.402	70.4752	1.91342	3.91227e-07	7.45714e-06	Down
westarC080060390	71.7435	3.22989	4.473	3.9812e-07	7.5808e-06	Down
westarA070018930	2794.54	900.4	1.63368	3.99246e-07	7.59965e-06	Down
westarA050034520	119.733	21.1551	2.49612	4.00206e-07	7.61016e-06	Down
westarA090009960	77.2317	4.66813	4.03199	4.01694e-07	7.63587e-06	Down
westarC090063310	298.89	67.7194	2.14045	4.01998e-07	7.63691e-06	Down
westarA070026610	50.3758	2.01459	4.67433	4.02022e-07	7.63691e-06	Down
novel.891	261.782	32.8528	2.99431	4.04231e-07	7.66847e-06	Down
westarC090031690	196.375	31.2477	2.65016	4.0603e-07	7.6974e-06	Down
westarC060021050	699.67	83.141	3.07209	4.07691e-07	7.72626e-06	Down
novel.3021	919.726	278.221	1.72438	4.09321e-07	7.75454e-06	Down
westarA050000960	307.322	81.0085	1.92305	4.10526e-07	7.77209e-06	Down
westarC050039910	2810.02	566.064	2.31131	4.13014e-07	7.81128e-06	Down
westarA060016160	68.3365	1.59897	5.40697	4.13178e-07	7.81174e-06	Down
westarC090000950	3019.77	772.813	1.96589	4.14944e-07	7.83984e-06	Down
westarC030016730	124.577	7.32826	4.06811	4.16159e-07	7.86014e-06	Down
westarA050014010	943.336	283.542	1.73351	4.22319e-07	7.96306e-06	Down
westarC050024640	272.527	45.1118	2.59219	4.24014e-07	7.98695e-06	Down
westarC050061670	653.647	152.346	2.09933	4.32569e-07	8.13441e-06	Down
westarC070051810	1993.03	482.86	2.04482	4.33956e-07	8.15776e-06	Down
westarC090050600	1280.39	325.445	1.97562	4.3491e-07	8.17021e-06	Down
novel.100	282.153	61.1324	2.20513	4.37331e-07	8.21293e-06	Down
westarA070030910	70.7124	3.03785	4.56651	4.48899e-07	8.41871e-06	Down
westarA050041290	283.875	64.4265	2.14079	4.4904e-07	8.41871e-06	Down
westarC020058150	96.102	8.7352	3.44373	4.4998e-07	8.4335e-06	Down
westarA080030550	348.599	85.4129	2.02689	4.52057e-07	8.4696e-06	Down
westarC060047000	75.7353	12.9758	2.54838	4.56403e-07	8.54532e-06	Down
westarC030038090	3634.2	711.851	2.35203	4.61285e-07	8.6223e-06	Down
westarC090032330	96.3544	5.21254	4.2111	4.65131e-07	8.69129e-06	Down
westarA030039340	67.9548	8.85752	2.94778	4.73737e-07	8.8403e-06	Down
westarC030008290	1910.32	555.465	1.78153	4.76244e-07	8.88412e-06	Down
westarA100011290	111.963	3.83754	4.86146	4.77029e-07	8.89062e-06	Down
westarC050055290	2312.09	432.179	2.4196	4.80475e-07	8.9422e-06	Down
westarA070015560	125.413	15.3106	3.03002	4.91216e-07	9.12997e-06	Down
westarA030010750	69.0132	6.92596	3.30438	5.02158e-07	9.31502e-06	Down
westarA010020600	1207.62	319.909	1.91567	5.04089e-07	9.34442e-06	Down
westarA030029720	115.272	6.55559	4.14069	5.08401e-07	9.41499e-06	Down
westarC030005210	549.048	179.037	1.61567	5.11256e-07	9.45848e-06	Down
westarA070042850	301.39	40.3477	2.89953	5.14196e-07	9.5066e-06	Down
westarC020046440	145.739	32.7554	2.15042	5.1471e-07	9.50767e-06	Down
westarC030061680	486.872	83.5877	2.54162	5.14763e-07	9.50767e-06	Down
westarA050005310	673.07	56.1962	3.57889	5.24129e-07	9.66106e-06	Down
novel.1406	441.804	138.599	1.6708	5.27782e-07	9.71928e-06	Down
westarC070015450	99.5064	8.62683	3.52135	5.28105e-07	9.72204e-06	Down
westarC070037470	2547.2	497.996	2.35464	5.30626e-07	9.76202e-06	Down
westarC060042720	95.3336	18.3221	2.37968	5.32037e-07	9.78477e-06	Down
westarC020055560	279.178	55.6959	2.32328	5.33576e-07	9.80985e-06	Down
novel.4912	36.6868	0	7.68083	5.36487e-07	9.8569e-06	Down
westarA050007460	1687.34	390.079	2.11255	5.37564e-07	9.87021e-06	Down
westarC010033190	147.593	22.6203	2.70452	5.46605e-07	1.00165e-05	Down
westarA090010120	14822.8	4119.01	1.84743	5.4894e-07	1.0056e-05	Down
westarC030048690	226.537	35.8267	2.66009	5.51115e-07	1.0086e-05	Down
westarA080024530	1105.7	356.688	1.63173	5.5371e-07	1.01301e-05	Down
westarC090007820	1930.62	423.993	2.18661	5.63251e-07	1.02912e-05	Down
westarC030019010	838.859	203.895	2.04036	5.63827e-07	1.02984e-05	Down
westarC010008230	39.9354	1.54117	4.65162	5.64514e-07	1.03076e-05	Down
westarC060044370	10842.8	2600.47	2.05979	5.64761e-07	1.03077e-05	Down
westarA080024480	105.18	21.9797	2.2578	5.66555e-07	1.03314e-05	Down
westarA070003290	282.544	77.9831	1.85926	5.72238e-07	1.04316e-05	Down
westarC090056910	328.183	97.2582	1.75447	5.72994e-07	1.0442e-05	Down
westarA080003250	358.254	41.8479	3.09289	5.84663e-07	1.06408e-05	Down
westarC090020800	356.229	78.0232	2.19128	5.86081e-07	1.06597e-05	Down
westarC020007580	538.334	121.19	2.15024	5.88928e-07	1.07052e-05	Down
westarC010000370	11018.5	3300.25	1.73923	5.88967e-07	1.07052e-05	Down
westarA010031700	201.764	28.1948	2.83219	5.94277e-07	1.07842e-05	Down
westarA090028710	2744.27	1068.52	1.36078	5.9526e-07	1.07986e-05	Down
westarA030025540	270.634	14.2303	4.25309	5.9637e-07	1.08117e-05	Down
novel.3102	102.386	12.4132	3.03648	6.01991e-07	1.0896e-05	Down
westarC080047950	456.038	101.123	2.17301	6.03704e-07	1.09234e-05	Down
westarC090025080	63.2426	0.63959	6.61432	6.04222e-07	1.09293e-05	Down
westarC020007820	214.808	28.7133	2.89615	6.0541e-07	1.09366e-05	Down
novel.4494	236.724	26.3942	3.16808	6.05643e-07	1.09373e-05	Down
westarA030039160	1064.26	164.295	2.69481	6.07016e-07	1.09586e-05	Down
westarA080005090	192.301	27.3456	2.80931	6.09345e-07	1.09805e-05	Down
westarUncluster0044700	413.05	86.2123	2.25782	6.09641e-07	1.09805e-05	Down
westarC010000820	1102.46	276.319	1.9954	6.14126e-07	1.10513e-05	Down
westarA060039230	74.1153	10.1234	2.86045	6.23061e-07	1.12049e-05	Down
westarC010014140	271.919	35.1876	2.94914	6.30195e-07	1.13269e-05	Down
westarC090069250	44.6621	0.671529	6.10389	6.30453e-07	1.13269e-05	Down
westarC060042890	87.934	13.0143	2.76247	6.31866e-07	1.13487e-05	Down
westarC010020620	92.061	14.1784	2.69735	6.32362e-07	1.13539e-05	Down
novel.5992	182.884	43.3851	2.07555	6.34017e-07	1.138e-05	Down
westarA050008450	169.12	20.5918	3.03064	6.4103e-07	1.14878e-05	Down
westarA010014150	81.1985	11.8567	2.77006	6.4105e-07	1.14878e-05	Down
novel.2201	249.567	76.6972	1.70219	6.42552e-07	1.15111e-05	Down
westarC050001110	68.6638	3.58162	4.26546	6.44566e-07	1.15434e-05	Down
westarA080003070	2739.32	590.356	2.21411	6.44784e-07	1.15436e-05	Down
westarC050029620	8555.41	2017.03	2.08458	6.49586e-07	1.16148e-05	Down
westarC050015290	289.709	81.6155	1.82659	6.50223e-07	1.16225e-05	Down
novel.3064	754.007	224.342	1.74836	6.5117e-07	1.16357e-05	Down
westarC060003720	109.12	13.8707	2.96566	6.55258e-07	1.17012e-05	Down
westarC070061130	585.65	118.805	2.30088	6.59576e-07	1.17708e-05	Down
westarC040041130	1060.64	330.14	1.6834	6.6016e-07	1.17775e-05	Down
westarC080035170	173.237	45.2841	1.93364	6.61158e-07	1.17878e-05	Down
westarA100010460	156.648	14.0447	3.48178	6.63498e-07	1.18258e-05	Down
westarC030013960	91.0082	6.26103	3.84689	6.6415e-07	1.18336e-05	Down
westarC040043510	3681.52	920.32	1.99982	6.66441e-07	1.18631e-05	Down
westarC030030060	63.3344	1.31112	5.60387	6.72476e-07	1.19598e-05	Down
westarA070036650	117.562	7.22712	4.02923	6.81404e-07	1.20987e-05	Down
westarC010057830	240.414	48.3232	2.31713	6.81763e-07	1.21012e-05	Down
novel.543	58.8725	3.70938	4.01764	6.85765e-07	1.21684e-05	Down
westarC070038390	109.37	17.2032	2.67605	7.03542e-07	1.24602e-05	Down
novel.5958	808.549	173.561	2.21912	7.14047e-07	1.26302e-05	Down
westarC030019720	176.916	29.9811	2.55749	7.15133e-07	1.26454e-05	Down
westarC050033710	208.821	34.8015	2.5793	7.15613e-07	1.265e-05	Down
westarC070032750	319.625	69.6069	2.19882	7.19737e-07	1.27068e-05	Down
westarC070015420	167.424	25.4021	2.71787	7.29088e-07	1.2857e-05	Down
westarA080030670	64.5782	2.5903	4.63919	7.29161e-07	1.2857e-05	Down
westarA050023530	99.979	16.0587	2.63655	7.34589e-07	1.29405e-05	Down
westarC080019500	154.761	26.7897	2.52589	7.39741e-07	1.30148e-05	Down
westarA080001330	8273.66	1613.8	2.3581	7.44868e-07	1.31009e-05	Down
westarC040012960	1223.59	350.492	1.80346	7.48114e-07	1.31498e-05	Down
westarC060045350	206.517	49.48	2.05969	7.51876e-07	1.32065e-05	Down
westarC050018450	284.258	51.8215	2.45426	7.52049e-07	1.32065e-05	Down
westarC060047030	164.491	40.5124	2.01802	7.68961e-07	1.34781e-05	Down
westarA070021940	1739.66	397.231	2.13026	7.69688e-07	1.34866e-05	Down
westarA090000980	151.777	3.13355	5.58456	7.70911e-07	1.34996e-05	Down
westarC060041650	329.658	67.0938	2.29665	7.7628e-07	1.35809e-05	Down
westarC080021400	4540	1146.28	1.98575	7.80166e-07	1.36404e-05	Down
westarA020008410	468.592	86.7193	2.43348	7.81887e-07	1.36662e-05	Down
westarC010053370	162.947	18.0027	3.17146	7.85156e-07	1.37148e-05	Down
westarC060029920	12300.7	3409.03	1.85122	7.89302e-07	1.37786e-05	Down
westarA100002120	403.186	112.33	1.84167	7.97807e-07	1.3914e-05	Down
westarC040046100	45.2715	0.319795	7.02195	7.98449e-07	1.39209e-05	Down
westarC080031030	123.181	20.1902	2.61091	7.99898e-07	1.39418e-05	Down
westarA010028910	186.523	9.78548	4.25433	8.02716e-07	1.39822e-05	Down
westarA070002240	1503.43	297.827	2.33599	8.04661e-07	1.40118e-05	Down
westarC070045780	211.583	24.0216	3.13729	8.06412e-07	1.40335e-05	Down
westarA060010020	159.972	15.8147	3.32775	8.09172e-07	1.40728e-05	Down
westarC070053120	213.338	55.4203	1.94308	8.2594e-07	1.43555e-05	Down
westarUncluster0033470	1738.27	94.617	4.19887	8.28726e-07	1.43905e-05	Down
westarA050000120	272.89	71.0933	1.94195	8.30609e-07	1.44188e-05	Down
novel.3401	96.4573	16.6917	2.52881	8.43433e-07	1.46323e-05	Down
westarA060044250	546.772	44.6561	3.61049	8.47574e-07	1.46996e-05	Down
westarA090039590	214.865	24.3988	3.13881	8.49205e-07	1.47233e-05	Down
westarC050006530	124.505	18.284	2.76344	8.66101e-07	1.5007e-05	Down
westarC060020910	182.112	26.6234	2.76894	8.68727e-07	1.50478e-05	Down
westarUncluster0019120	401.517	99.3626	2.01587	8.6936e-07	1.50541e-05	Down
westarC050057380	3842.74	1129.4	1.76642	8.71166e-07	1.50807e-05	Down
westarA070026820	950.665	208.468	2.18863	8.74431e-07	1.51279e-05	Down
westarUncluster0010940	337.735	67.1601	2.32746	8.8765e-07	1.53471e-05	Down
westarC070010670	9691.55	1787.89	2.43852	8.8837e-07	1.53548e-05	Down
westarC090000830	1050.74	253.163	2.05293	8.97727e-07	1.54926e-05	Down
westarA030014020	235.224	32.0724	2.87565	9.13667e-07	1.5758e-05	Down
westarC030011300	133.672	19.7872	2.75187	9.24267e-07	1.59163e-05	Down
westarA070013000	660.375	179.395	1.87905	9.30839e-07	1.60098e-05	Down
novel.5941	1434.89	371.997	1.94713	9.37609e-07	1.61065e-05	Down
westarA080032000	570.474	167.045	1.77088	9.46342e-07	1.62415e-05	Down
westarC030011570	414.484	84.0922	2.29856	9.54797e-07	1.63816e-05	Down
westarA050035930	299.701	88.3538	1.75977	9.56349e-07	1.64032e-05	Down
westarC030003630	629.289	162.371	1.95472	9.67047e-07	1.65512e-05	Down
westarC090047530	369.138	66.9473	2.46319	9.72047e-07	1.66317e-05	Down
westarA010003460	197.22	31.0435	2.66708	9.80326e-07	1.67643e-05	Down
westarA040019100	505.992	143.209	1.82084	9.80395e-07	1.67643e-05	Down
westarC090066690	96.3634	5.66009	4.10097	9.80884e-07	1.67675e-05	Down
westarC090066640	178.39	8.44242	4.40166	9.81417e-07	1.67715e-05	Down
westarA090053840	106.898	22.8301	2.22447	9.83894e-07	1.68036e-05	Down
westarC040064000	628.237	217.324	1.53048	9.88104e-07	1.68652e-05	Down
westarC030021700	26.1605	0	7.19326	9.96506e-07	1.69983e-05	Down
westarA090035310	845.252	237.174	1.83237	1.0071e-06	1.71424e-05	Down
westarA030013900	218.918	51.5121	2.08368	1.0081e-06	1.71542e-05	Down
novel.2487	483.269	79.3912	2.60611	1.00868e-06	1.71589e-05	Down
westarC040011950	640.359	87.5281	2.87041	1.01789e-06	1.72998e-05	Down
westarC030070220	576.853	171.556	1.74856	1.02267e-06	1.73705e-05	Down
westarC040003890	89.5569	14.4598	2.63819	1.02374e-06	1.73834e-05	Down
westarC050042320	634.974	143.089	2.14929	1.02406e-06	1.73835e-05	Down
westarA090004990	171.988	35.3908	2.27898	1.03074e-06	1.74811e-05	Down
westarC080046110	405.564	83.5456	2.27848	1.03491e-06	1.75412e-05	Down
westarC030038930	467.304	147.921	1.65948	1.05684e-06	1.78804e-05	Down
westarC050029060	389.73	124.882	1.6415	1.05771e-06	1.78898e-05	Down
westarA060000480	169.447	25.1527	2.74993	1.06165e-06	1.79509e-05	Down
westarC090010590	50.9009	2.76255	4.16492	1.07183e-06	1.81012e-05	Down
westarC080025340	105.641	14.4019	2.86974	1.07564e-06	1.81491e-05	Down
westarC010047210	394.789	82.9352	2.25213	1.08085e-06	1.82261e-05	Down
westarA030020500	48.3064	1.27918	5.22755	1.09111e-06	1.83714e-05	Down
westarA050009010	1323.33	328.906	2.00869	1.09172e-06	1.83761e-05	Down
westarA060026230	268.348	38.2175	2.80762	1.09972e-06	1.84997e-05	Down
westarC040051560	350.022	98.0586	1.83589	1.10014e-06	1.85012e-05	Down
westarA010011620	222.843	58.0744	1.93799	1.11452e-06	1.87093e-05	Down
westarC040036540	2614.64	713.086	1.87417	1.12369e-06	1.8852e-05	Down
westarC080055460	2951.91	630.895	2.22584	1.1356e-06	1.90461e-05	Down
westarC040032390	234.681	46.4101	2.33505	1.14571e-06	1.91984e-05	Down
westarA010003050	1795.15	447.626	2.00321	1.15316e-06	1.93175e-05	Down
westarA070017560	226.554	55.012	2.04268	1.15386e-06	1.93195e-05	Down
westarC090058650	346.581	72.1304	2.26181	1.15397e-06	1.93195e-05	Down
westarC090066820	346.451	82.6851	2.0666	1.15495e-06	1.9327e-05	Down
westarUncluster0057770	229.781	48.2898	2.24677	1.15546e-06	1.9327e-05	Down
westarA060032620	1332.47	340.261	1.96879	1.16247e-06	1.94269e-05	Down
westarC010011120	71.6609	12.7006	2.50185	1.16341e-06	1.94369e-05	Down
westarA030045510	4298.29	934.232	2.20195	1.166e-06	1.94684e-05	Down
westarA100031740	57.0321	0.63959	6.46622	1.1713e-06	1.95394e-05	Down
westarA090006690	442.176	132.081	1.74188	1.17965e-06	1.96728e-05	Down
westarA100002750	44.1767	0.63959	6.09638	1.18222e-06	1.97099e-05	Down
westarA050009200	335.809	80.13	2.06685	1.1883e-06	1.97995e-05	Down
westarC040021000	191.574	15.4902	3.63256	1.19022e-06	1.98255e-05	Down
westarC010049850	154.78	23.663	2.71281	1.198e-06	1.99388e-05	Down
westarC040003090	157.423	29.2587	2.4315	1.2029e-06	2.00069e-05	Down
westarC050043510	1018.65	149.252	2.77113	1.21908e-06	2.0258e-05	Down
westarC090011290	13245	3747.13	1.82158	1.22143e-06	2.0285e-05	Down
westarA030045130	5027	865.195	2.53831	1.22243e-06	2.02957e-05	Down
westarA090038930	552.625	164.786	1.74408	1.23596e-06	2.04978e-05	Down
westarC070050960	474.148	116.372	2.02473	1.23644e-06	2.04978e-05	Down
westarC030021100	11434.4	2354.77	2.27969	1.24878e-06	2.06841e-05	Down
westarC020005540	160.388	36.3381	2.14342	1.25411e-06	2.07651e-05	Down
westarA060013770	927.864	257.59	1.8478	1.25441e-06	2.07651e-05	Down
westarC080057510	1262.12	338.212	1.89942	1.26115e-06	2.08704e-05	Down
westarA090044950	116.298	16.3274	2.835	1.28523e-06	2.12313e-05	Down
westarC060047520	688.694	110.825	2.63625	1.28834e-06	2.12639e-05	Down
westarA030022120	106.042	22.0506	2.26181	1.30275e-06	2.14701e-05	Down
westarA030023860	361.3	95.4306	1.92149	1.32307e-06	2.17601e-05	Down
westarUncluster0029360	87.1946	9.81679	3.14124	1.32539e-06	2.17856e-05	Down
westarA070009330	57.4795	0.959385	5.89273	1.32678e-06	2.17956e-05	Down
westarC030060100	6006.66	2206.37	1.44489	1.3289e-06	2.18176e-05	Down
westarA080032470	167.369	31.5867	2.40485	1.33196e-06	2.18613e-05	Down
westarA050034450	140.166	17.4401	3.00085	1.33403e-06	2.1889e-05	Down
westarA090008000	205.682	29.2655	2.81137	1.34614e-06	2.20812e-05	Down
westarA030048810	40.9674	1.375	4.96004	1.34812e-06	2.21072e-05	Down
westarC030080690	77.3273	8.95981	3.1027	1.35068e-06	2.21427e-05	Down
westarA040021700	81.2062	9.40673	3.09539	1.36009e-06	2.22904e-05	Down
westarA090040540	1014.83	152.725	2.73206	1.3989e-06	2.2853e-05	Down
westarA080015400	136.379	37.2512	1.87148	1.40593e-06	2.29543e-05	Down
westarA070022980	185.38	43.6519	2.08179	1.40992e-06	2.30031e-05	Down
westarA050030680	558.366	126.088	2.1455	1.41179e-06	2.30165e-05	Down
westarA090046820	211.634	37.1439	2.50928	1.41323e-06	2.30333e-05	Down
westarC090012940	44.6324	0.671529	6.09716	1.43625e-06	2.3388e-05	Down
westarC040036090	74.9178	10.8203	2.7827	1.44243e-06	2.34818e-05	Down
westarA010030490	920.347	134.872	2.76914	1.44492e-06	2.35155e-05	Down
westarC060007890	177.216	31.823	2.47776	1.45142e-06	2.36007e-05	Down
westarC090021060	37.1745	1.64359	4.51506	1.45376e-06	2.36278e-05	Down
westarC060039120	400.528	94.6248	2.08074	1.4597e-06	2.36872e-05	Down
westarA090008570	1479.54	414.799	1.83482	1.47162e-06	2.38393e-05	Down
novel.2809	815.217	210.826	1.95066	1.48255e-06	2.40085e-05	Down
westarC050062380	471.589	125.217	1.91165	1.49533e-06	2.41953e-05	Down
westarA060044490	41.8033	0.63959	6.01976	1.49882e-06	2.42448e-05	Down
westarA070036360	485.527	114.294	2.08555	1.50924e-06	2.43923e-05	Down
westarC020057720	77.0907	12.6813	2.60548	1.51134e-06	2.44191e-05	Down
westarC010024030	47.077	0.63959	6.19295	1.51952e-06	2.45371e-05	Down
novel.1618	315.112	37.8424	3.05945	1.52877e-06	2.46722e-05	Down
westarC060028920	2740.01	819.434	1.74121	1.53546e-06	2.47731e-05	Down
westarC010034360	3945.14	1502.73	1.39235	1.54153e-06	2.48567e-05	Down
westarA070021420	810.557	243.091	1.73757	1.55934e-06	2.51366e-05	Down
westarC040055370	67.6662	3.58162	4.24254	1.56562e-06	2.52306e-05	Down
westarC050051830	669.63	196.711	1.76679	1.5774e-06	2.54058e-05	Down
westarA030028310	2191.38	494.849	2.14643	1.58366e-06	2.54773e-05	Down
westarC090014560	193.661	37.6112	2.36446	1.5911e-06	2.55749e-05	Down
westarA080024230	328.471	53.7318	2.60855	1.60089e-06	2.57176e-05	Down
novel.5423	151.585	38.5184	1.97627	1.60206e-06	2.57289e-05	Down
westarA060031870	193.762	27.1479	2.83086	1.60678e-06	2.579e-05	Down
westarC080010050	15337.7	3191.16	2.26494	1.60727e-06	2.57905e-05	Down
westarC030018050	4376.84	1324.46	1.72432	1.613e-06	2.58609e-05	Down
westarA020022660	206.494	32.5015	2.66591	1.6185e-06	2.59335e-05	Down
westarA050010060	74.0425	0.319795	7.73337	1.62514e-06	2.60325e-05	Down
westarA060018440	325.212	106.152	1.61574	1.62572e-06	2.60342e-05	Down
westarA030044900	97.8838	14.0826	2.79462	1.6313e-06	2.61088e-05	Down
westarC080004450	169.21	23.846	2.82077	1.64877e-06	2.63732e-05	Down
westarC080042560	266.162	68.5174	1.95641	1.65828e-06	2.65102e-05	Down
westarC090063510	533.113	74.9123	2.82873	1.67681e-06	2.67454e-05	Down
westarC070048540	2949.86	811.425	1.86173	1.67972e-06	2.67765e-05	Down
westarA100024930	74.1494	1.91877	5.26323	1.68473e-06	2.68412e-05	Down
westarA040000390	1653.48	455.019	1.86088	1.68934e-06	2.69069e-05	Down
westarA040006500	706.25	123.037	2.52159	1.69052e-06	2.69181e-05	Down
westarC080034530	480.57	101.821	2.23877	1.69765e-06	2.70239e-05	Down
westarA020018860	905.574	194.794	2.21575	1.71089e-06	2.72115e-05	Down
westarA020020350	79.0608	13.8135	2.5136	1.72742e-06	2.7451e-05	Down
novel.4828	58.5387	6.27382	3.23256	1.75376e-06	2.78402e-05	Down
westarC080011810	141.567	24.3344	2.54062	1.7539e-06	2.78402e-05	Down
westarC020040460	3714.98	766.056	2.27782	1.75991e-06	2.79276e-05	Down
westarC090032440	25.4089	0	7.15051	1.77629e-06	2.81495e-05	Down
westarC070041570	984.135	241.328	2.02778	1.7764e-06	2.81495e-05	Down
westarA100023060	418.414	57.8788	2.855	1.77735e-06	2.81566e-05	Down
westarA040005670	148.903	37.8078	1.97667	1.77853e-06	2.81672e-05	Down
novel.2154	928.043	223.695	2.05256	1.78056e-06	2.81915e-05	Down
westarC010055090	113.434	8.69794	3.71661	1.78785e-06	2.82988e-05	Down
westarA060032520	551.638	151.343	1.86521	1.8041e-06	2.85399e-05	Down
westarC040067130	76.9742	9.8169	2.97524	1.81053e-06	2.86174e-05	Down
westarA080028190	7024.75	2096.51	1.74435	1.82449e-06	2.88218e-05	Down
westarC010020360	114.155	18.219	2.63746	1.82877e-06	2.88813e-05	Down
westarC080038820	349.392	89.4691	1.96428	1.83131e-06	2.89051e-05	Down
westarA060006490	71.5504	6.73444	3.40397	1.83936e-06	2.90158e-05	Down
westarA010003480	310.167	84.5196	1.87808	1.84224e-06	2.90531e-05	Down
westarC050034790	88.6853	6.65141	3.74956	1.88751e-06	2.97084e-05	Down
westarC070011100	421.657	51.5714	3.02943	1.89192e-06	2.9761e-05	Down
westarC070029860	1821.63	416.919	2.12689	1.89558e-06	2.98102e-05	Down
westarA090041320	23.904	0	7.06509	1.89759e-06	2.98335e-05	Down
westarA060017100	97.2373	12.2278	2.99779	1.90526e-06	2.99288e-05	Down
westarA070030210	99.2275	16.4485	2.60153	1.90856e-06	2.9964e-05	Down
westarA010011300	92.3113	8.14797	3.50393	1.91334e-06	3.00221e-05	Down
westarC070052620	156.666	40.3729	1.95758	1.91863e-06	3.00967e-05	Down
westarC020063530	309.362	103.691	1.57673	1.92056e-06	3.01185e-05	Down
westarA090010720	132.894	20.9317	2.66838	1.92332e-06	3.01533e-05	Down
westarA090027620	27036.6	7660.6	1.81935	1.92647e-06	3.01943e-05	Down
westarA070021630	7876.93	2418.49	1.70339	1.93009e-06	3.02341e-05	Down
westarA030008420	129.531	25.0427	2.36386	1.94076e-06	3.03589e-05	Down
westarC010015380	2361.44	762.901	1.63005	1.94941e-06	3.04601e-05	Down
westarA050033610	464.646	115.065	2.01395	1.95471e-06	3.05258e-05	Down
westarC020004700	199.047	49.1832	2.01384	1.96749e-06	3.06912e-05	Down
westarA080031460	405.834	93.8491	2.11203	1.975e-06	3.07911e-05	Down
westarA060041440	486.396	137.587	1.82125	1.99457e-06	3.10473e-05	Down
westarC070028610	141.527	20.5034	2.78747	2.00982e-06	3.12645e-05	Down
westarA030027830	2311.51	284.429	3.02279	2.01901e-06	3.13986e-05	Down
westarC070045900	94.7549	16.4995	2.51616	2.02476e-06	3.14793e-05	Down
westarC080011030	2258.26	539.767	2.06483	2.02777e-06	3.15173e-05	Down
westarC070046120	226.373	40.591	2.47674	2.04702e-06	3.1799e-05	Down
westarC040043750	307.716	77.143	1.99335	2.06222e-06	3.19996e-05	Down
westarA050014950	144.902	16.2754	3.1451	2.06317e-06	3.20055e-05	Down
westarC040063320	328.069	101.489	1.69072	2.07727e-06	3.22152e-05	Down
westarA060026960	41.9447	1.0552	5.3965	2.11202e-06	3.27131e-05	Down
westarC070041830	57.5128	4.32311	3.74846	2.12674e-06	3.29049e-05	Down
westarC050000960	69.9401	6.78565	3.36495	2.12703e-06	3.29049e-05	Down
westarA080013900	119.609	29.385	2.02103	2.13818e-06	3.30682e-05	Down
westarA080008100	23441.7	5941.63	1.98012	2.14126e-06	3.30997e-05	Down
westarA080021810	190.119	35.6917	2.40933	2.14196e-06	3.30997e-05	Down
westarA030033480	539.352	70.2547	2.94028	2.14199e-06	3.30997e-05	Down
westarA090043690	272.17	51.4347	2.39959	2.17082e-06	3.35176e-05	Down
westarC050023570	294.162	99.061	1.56961	2.20118e-06	3.39582e-05	Down
westarC050051740	1002.52	304.447	1.71867	2.20361e-06	3.39769e-05	Down
westarC030019250	2159.63	648.169	1.73596	2.20897e-06	3.40502e-05	Down
westarC080035560	39.0959	1.86097	4.35994	2.21088e-06	3.40703e-05	Down
westarC040019060	12263.5	3282.08	1.90161	2.21957e-06	3.41948e-05	Down
novel.1617	134.55	5.14866	4.70508	2.22558e-06	3.4278e-05	Down
westarA050033790	247.55	42.6371	2.53551	2.23037e-06	3.43423e-05	Down
westarC050009440	168.478	38.2502	2.13767	2.23225e-06	3.43617e-05	Down
westarC020010150	1071.94	286.675	1.9026	2.23574e-06	3.44061e-05	Down
westarC030039920	7061.09	2237.95	1.65764	2.24149e-06	3.4485e-05	Down
westarA090052680	1270.29	415.173	1.61292	2.27361e-06	3.49025e-05	Down
westarC080025920	170.988	43.6462	1.97231	2.30964e-06	3.54114e-05	Down
westarA090025330	543.872	172.643	1.65445	2.31055e-06	3.54114e-05	Down
westarA020035980	620.128	135.224	2.19743	2.31055e-06	3.54114e-05	Down
westarA030032530	1536.33	133.176	3.52821	2.31189e-06	3.54222e-05	Down
westarC020002530	210.706	38.8516	2.44171	2.33332e-06	3.57114e-05	Down
westarC050006470	7561.81	2198.53	1.78208	2.36576e-06	3.61487e-05	Down
westarA080023020	180.699	48.1751	1.90635	2.37072e-06	3.62146e-05	Down
westarC070004730	39.8048	1.72673	4.58506	2.3942e-06	3.65534e-05	Down
westarA030012200	600.225	90.8905	2.72078	2.40849e-06	3.67515e-05	Down
westarA030004950	152.098	44.7272	1.76487	2.42712e-06	3.70156e-05	Down
westarA030039330	3674.67	536.141	2.77706	2.42934e-06	3.70393e-05	Down
westarC030027980	101.099	11.0508	3.18353	2.46032e-06	3.74606e-05	Down
westarA010003600	393.818	80.9972	2.28231	2.47745e-06	3.76978e-05	Down
westarA040020870	158.3	22.6847	2.80301	2.47839e-06	3.76978e-05	Down
westarC040055690	1110.05	321.9	1.78591	2.48026e-06	3.77131e-05	Down
westarA060017180	23.5778	0	7.04401	2.48333e-06	3.77495e-05	Down
westarC060033670	145.215	28.5852	2.3424	2.50377e-06	3.80189e-05	Down
westarC020015670	50.894	5.67872	3.14815	2.50629e-06	3.80469e-05	Down
westarA100030880	32.163	0.319795	6.53256	2.53224e-06	3.83991e-05	Down
westarA050028360	2540.51	560.774	2.17982	2.55138e-06	3.8637e-05	Down
westarA030051270	270.417	46.2453	2.54832	2.57688e-06	3.89705e-05	Down
westarA100018760	86.4501	16.6653	2.37407	2.59361e-06	3.91918e-05	Down
westarC090015050	707.184	217.631	1.70074	2.59619e-06	3.92202e-05	Down
westarA080022690	908.889	216.935	2.06648	2.60522e-06	3.93354e-05	Down
novel.6156	341.087	80.049	2.09186	2.60899e-06	3.93817e-05	Down
westarA050013810	405.247	86.9705	2.21943	2.61982e-06	3.95345e-05	Down
westarC070052240	596.888	182.131	1.71098	2.68266e-06	4.04175e-05	Down
westarC070025560	5035.13	1549.82	1.69976	2.68347e-06	4.04188e-05	Down
westarC030057420	22.3424	0	6.97005	2.70341e-06	4.07073e-05	Down
westarC060021330	7875.88	1049.6	2.90755	2.72656e-06	4.10126e-05	Down
westarA090025010	7344.28	2185.65	1.74848	2.73717e-06	4.11612e-05	Down
westarA080016720	1194.21	257.209	2.21497	2.75966e-06	4.14771e-05	Down
westarC050030780	1580.71	224.904	2.81358	2.77481e-06	4.16936e-05	Down
westarC030009430	68.8591	9.61156	2.84056	2.79958e-06	4.20433e-05	Down
westarC040058240	219.954	31.1647	2.81879	2.80458e-06	4.2107e-05	Down
westarC090055190	659.694	179.926	1.87449	2.80542e-06	4.21083e-05	Down
westarC020014220	754.273	193.003	1.9666	2.82622e-06	4.23979e-05	Down
novel.5169	41.732	1.98265	4.4165	2.82995e-06	4.2431e-05	Down
westarA090024010	717.661	247.722	1.5339	2.83592e-06	4.25091e-05	Down
westarC090057080	80.0234	2.55836	4.95962	2.83685e-06	4.25118e-05	Down
westarA080022320	40.6569	1.27918	4.9798	2.86084e-06	4.28369e-05	Down
westarA070024700	163.162	17.3041	3.22646	2.8683e-06	4.29256e-05	Down
westarA080023870	22.5474	0	6.98367	2.86961e-06	4.29338e-05	Down
westarA010041120	72.3557	14.2098	2.35	2.87545e-06	4.30045e-05	Down
westarC030000310	130.993	7.86671	4.06232	2.87587e-06	4.30045e-05	Down
westarA060044420	3487.24	772.63	2.17423	2.88175e-06	4.30808e-05	Down
westarC060016190	1607.05	466.146	1.7856	2.88757e-06	4.31448e-05	Down
westarA060029530	2262.61	704.871	1.68221	2.91498e-06	4.35427e-05	Down
westarC040035680	461.617	123.812	1.89834	2.92147e-06	4.36281e-05	Down
westarC050051210	1061.44	232.869	2.18854	2.9261e-06	4.36833e-05	Down
westarA020010440	72.7618	13.0137	2.47467	2.92673e-06	4.36833e-05	Down
westarC050013840	93.5335	20.1578	2.21737	2.94073e-06	4.38806e-05	Down
westarA090003670	50.9775	3.29377	3.96577	2.95692e-06	4.40987e-05	Down
westarA020026210	112.153	25.9581	2.10945	2.97225e-06	4.42919e-05	Down
westarA030033660	51.4591	3.33838	3.96496	2.99291e-06	4.45642e-05	Down
westarC070024320	990.729	270.621	1.87132	3.02013e-06	4.49217e-05	Down
westarA080004150	240.832	46.5266	2.3724	3.02406e-06	4.49682e-05	Down
westarA080016690	1617.93	626.005	1.37008	3.02858e-06	4.50234e-05	Down
westarC030033050	219.343	41.9345	2.38859	3.03625e-06	4.51256e-05	Down
westarA020020270	130.949	28.2352	2.2117	3.03808e-06	4.51408e-05	Down
westarC080057720	7551.33	2324.44	1.69972	3.05552e-06	4.53759e-05	Down
westarC060044660	766.339	190.458	2.00718	3.07104e-06	4.55817e-05	Down
westarC090066020	104.002	23.0931	2.16828	3.08288e-06	4.57215e-05	Down
westarC010025570	180.379	26.7301	2.74648	3.11123e-06	4.61298e-05	Down
westarA020011680	369.887	105.506	1.80765	3.12877e-06	4.63775e-05	Down
novel.1217	350.828	41.2706	3.08862	3.15697e-06	4.67831e-05	Down
westarA090004060	348.153	47.0992	2.883	3.19681e-06	4.73109e-05	Down
westarA050030150	309.502	40.8741	2.92094	3.21564e-06	4.75771e-05	Down
westarA060027680	608.691	93.4576	2.70358	3.23129e-06	4.77836e-05	Down
westarA030039740	259.051	47.4346	2.44846	3.23139e-06	4.77836e-05	Down
westarC020005110	497.791	68.9761	2.85128	3.23216e-06	4.77836e-05	Down
novel.4979	584.178	208.718	1.48419	3.24607e-06	4.79512e-05	Down
novel.1583	80405	16585	2.2774	3.26886e-06	4.82497e-05	Down
westarC090051680	893.675	305.143	1.54967	3.27039e-06	4.82596e-05	Down
westarC080044660	7906.42	2042.39	1.95268	3.27561e-06	4.83111e-05	Down
westarA050019840	133.516	14.1917	3.23922	3.27744e-06	4.83254e-05	Down
westarA060013420	223.804	30.8578	2.86341	3.28387e-06	4.84075e-05	Down
westarC050059890	611.684	174.638	1.80755	3.28536e-06	4.84166e-05	Down
westarA010015790	1391.49	460.274	1.59585	3.2901e-06	4.84611e-05	Down
westarC030065390	290.741	46.029	2.65432	3.29239e-06	4.84821e-05	Down
westarC080013150	1133.01	331.929	1.77119	3.32445e-06	4.89155e-05	Down
westarA080009180	2275.79	428.827	2.40808	3.33478e-06	4.90546e-05	Down
westarC030081550	104.85	12.9878	3.00514	3.33617e-06	4.90622e-05	Down
westarA050039740	746.501	228.201	1.7096	3.34139e-06	4.91131e-05	Down
westarA050010600	74.9304	3.22989	4.53376	3.34249e-06	4.91164e-05	Down
westarA030035990	21.6998	0	6.92793	3.40496e-06	4.9995e-05	Down
westarA020022520	175.226	7.38722	4.56571	3.40718e-06	5.00102e-05	Down
westarC090029990	123.532	25.5427	2.27707	3.40815e-06	5.00102e-05	Down
westarUncluster0044760	912.036	290.548	1.64951	3.40867e-06	5.00102e-05	Down
westarC040000590	1873.03	559.904	1.74174	3.41538e-06	5.00955e-05	Down
westarC090056880	1338.47	293.47	2.18906	3.41711e-06	5.01078e-05	Down
westarC090059130	468.599	148.601	1.6576	3.44467e-06	5.04816e-05	Down
westarC080048630	84.8405	6.71529	3.67435	3.45572e-06	5.06209e-05	Down
westarC080021070	449.577	106.52	2.07487	3.46684e-06	5.07705e-05	Down
westarC080056880	14017.4	3438.3	2.02737	3.47667e-06	5.09012e-05	Down
westarA070020520	925.948	82.4648	3.48996	3.50358e-06	5.12684e-05	Down
westarC050004570	15508.5	2832.08	2.45315	3.52171e-06	5.15067e-05	Down
westarA020020040	100.941	7.32294	3.79499	3.54628e-06	5.18525e-05	Down
westarC040058970	3674.21	1191.06	1.6253	3.5537e-06	5.19475e-05	Down
novel.6124	764.535	197.207	1.9548	3.5558e-06	5.19647e-05	Down
westarA030008760	41.1131	0.991324	5.39327	3.56286e-06	5.20542e-05	Down
westarA060030990	974.337	154.335	2.65928	3.58477e-06	5.23333e-05	Down
westarA010014200	2504.13	694.664	1.84956	3.59674e-06	5.24518e-05	Down
westarC050009640	810.187	209.61	1.94981	3.61349e-06	5.26565e-05	Down
westarA030023450	575.997	153.142	1.90985	3.62942e-06	5.28474e-05	Down
westarC090011120	26026	7206.13	1.85261	3.63741e-06	5.29499e-05	Down
westarA050009400	42.6603	3.37032	3.69343	3.64129e-06	5.29927e-05	Down
westarA060016080	119.854	19.5818	2.60585	3.6478e-06	5.30736e-05	Down
westarUncluster0033040	155.578	7.06743	4.45805	3.65599e-06	5.31652e-05	Down
westarC010015960	31.3761	0.319795	6.49413	3.71777e-06	5.40355e-05	Down
westarA080020000	8193.3	1601.97	2.35463	3.72418e-06	5.41147e-05	Down
westarA090002890	32840.7	10333.1	1.66818	3.72672e-06	5.41376e-05	Down
westarA030005280	241.159	60.9701	1.98548	3.74101e-06	5.4331e-05	Down
westarC020031830	113.634	20.7836	2.44577	3.76691e-06	5.46414e-05	Down
westarA030018260	489.04	126.038	1.95541	3.77718e-06	5.47569e-05	Down
westarC010036360	410.034	131.202	1.64241	3.78894e-06	5.49131e-05	Down
westarC090022600	566.955	201.266	1.49304	3.8033e-06	5.50927e-05	Down
westarC080038020	435.458	102.894	2.08091	3.83483e-06	5.55064e-05	Down
novel.4765	132.077	30.0386	2.14064	3.8444e-06	5.56018e-05	Down
westarC070040580	257.475	72.5348	1.8275	3.88112e-06	5.61039e-05	Down
westarC090067650	761.405	182.151	2.06227	3.91213e-06	5.65376e-05	Down
westarA020007620	184.25	7.27718	4.65668	3.95372e-06	5.70336e-05	Down
westarC030070190	158.879	41.3817	1.94051	3.9546e-06	5.70336e-05	Down
westarC020001460	829.856	167.821	2.30473	3.95742e-06	5.70532e-05	Down
westarA100022970	193.232	47.3799	2.0237	3.99234e-06	5.75334e-05	Down
westarA050023510	78.6433	14.0249	2.49179	4.01347e-06	5.78231e-05	Down
westarC030056130	548.922	128.977	2.08849	4.02956e-06	5.80251e-05	Down
westarA040029400	1341.5	465.18	1.52762	4.05156e-06	5.82681e-05	Down
westarA100032490	176.226	38.8959	2.17731	4.0659e-06	5.84281e-05	Down
westarA090027140	55.2483	6.51046	3.09265	4.09192e-06	5.87417e-05	Down
westarC060019540	374.909	138.743	1.43444	4.09585e-06	5.87831e-05	Down
westarC050003530	32.2744	0.940117	5.06836	4.09743e-06	5.87908e-05	Down
novel.164	42.3734	0	7.892	4.1063e-06	5.88878e-05	Down
westarA060043030	1651.97	376.692	2.13207	4.13047e-06	5.92192e-05	Down
westarC050053580	46.3269	5.17348	3.16224	4.16583e-06	5.96804e-05	Down
westarA080031700	1501.02	450.311	1.73643	4.19285e-06	6.00368e-05	Down
westarC040056850	1936.21	491.21	1.97905	4.19842e-06	6.01012e-05	Down
westarA030019440	998.219	376.545	1.40607	4.21111e-06	6.0252e-05	Down
westarC010020180	918.182	128.549	2.83706	4.21864e-06	6.03289e-05	Down
westarA070035470	903.706	221.913	2.02645	4.26832e-06	6.0946e-05	Down
westarA010000270	7896.85	1997.59	1.983	4.27774e-06	6.10649e-05	Down
westarA050023210	3015.81	744.203	2.01851	4.28538e-06	6.11585e-05	Down
westarC060030520	386.061	137.936	1.48362	4.30794e-06	6.1449e-05	Down
westarC020007060	705.651	241.8	1.54436	4.3152e-06	6.1537e-05	Down
westarC090015120	316.656	32.6389	3.27348	4.35081e-06	6.20132e-05	Down
westarA070006860	366.629	58.4478	2.64759	4.35777e-06	6.2084e-05	Down
westarC060037150	234.199	77.0933	1.60175	4.36573e-06	6.21625e-05	Down
westarA090011340	347.525	55.7558	2.63893	4.36983e-06	6.22051e-05	Down
novel.4885	9516.9	1899.35	2.32492	4.39184e-06	6.24867e-05	Down
novel.3591	55.4878	0.63959	6.42597	4.40347e-06	6.26362e-05	Down
westarC060040510	210.016	49.4028	2.08457	4.4172e-06	6.28156e-05	Down
westarA060011130	706.624	195.146	1.85632	4.43141e-06	6.29377e-05	Down
westarA040007890	1486.62	288.967	2.36318	4.45662e-06	6.32636e-05	Down
westarA090053940	63.2727	3.26183	4.28096	4.46663e-06	6.33737e-05	Down
westarC090003760	516.167	123.945	2.06035	4.4978e-06	6.37866e-05	Down
westarC040045710	84481.6	26172.1	1.6906	4.50002e-06	6.37989e-05	Down
westarC030065880	486.556	142.99	1.76628	4.50154e-06	6.38043e-05	Down
westarA100019510	1095.63	329.329	1.73337	4.51534e-06	6.39837e-05	Down
westarA060003580	34.0062	1.34306	4.69891	4.54436e-06	6.43491e-05	Down
westarC030072560	169.073	40.6538	2.0519	4.54457e-06	6.43491e-05	Down
novel.2067	5565.82	1705.18	1.70656	4.56093e-06	6.4548e-05	Down
westarC020022020	408.607	79.1559	2.36832	4.56463e-06	6.45841e-05	Down
westarA020006190	656.134	184.6	1.83012	4.60933e-06	6.51672e-05	Down
novel.1388	217.346	44.7215	2.28076	4.61474e-06	6.52272e-05	Down
westarA020026360	795.43	90.753	3.13255	4.61875e-06	6.52674e-05	Down
westarA020007320	49.0759	0.63959	6.24818	4.63196e-06	6.54376e-05	Down
westarC070061180	138.088	24.3139	2.49845	4.64868e-06	6.56241e-05	Down
westarC030066360	410.896	152.689	1.42715	4.66436e-06	6.57625e-05	Down
westarC030022670	68.4101	6.78525	3.35782	4.67789e-06	6.59366e-05	Down
westarA100021900	117.87	8.72988	3.76582	4.68085e-06	6.59619e-05	Down
westarA070036500	755.684	144.037	2.39134	4.69744e-06	6.6179e-05	Down
westarA090050340	180.372	8.41048	4.42193	4.70004e-06	6.6199e-05	Down
westarC010052500	3817.05	673.572	2.50258	4.71406e-06	6.63296e-05	Down
westarA070042720	415.619	111.71	1.89363	4.72226e-06	6.64116e-05	Down
westarC050008050	106.641	7.19518	3.89283	4.73718e-06	6.65881e-05	Down
westarC080006190	150.004	25.0957	2.58043	4.74271e-06	6.66323e-05	Down
westarA020040390	708.119	181.824	1.96058	4.75478e-06	6.67852e-05	Down
westarC080018210	221.902	72.0415	1.62224	4.76211e-06	6.68546e-05	Down
westarA020007410	330.685	75.7163	2.12345	4.77109e-06	6.69471e-05	Down
westarA060038680	2262.42	574.403	1.97766	4.78377e-06	6.70891e-05	Down
westarA060028020	306.726	56.8349	2.43111	4.79272e-06	6.71732e-05	Down
westarC070054370	254.023	34.2945	2.88286	4.7932e-06	6.71732e-05	Down
westarA060017210	630.762	238.143	1.40453	4.79594e-06	6.71823e-05	Down
westarC010001490	27.6666	0	7.27604	4.80271e-06	6.72391e-05	Down
westarA100026080	27.564	0	7.26739	4.83778e-06	6.76648e-05	Down
westarA060013870	335.991	68.36	2.29601	4.8388e-06	6.76648e-05	Down
westarC020027880	1555.61	197.65	2.9755	4.84357e-06	6.76876e-05	Down
westarC020041070	114.277	26.1438	2.13056	4.84413e-06	6.76876e-05	Down
novel.3437	29.9649	0.319795	6.4323	4.86297e-06	6.793e-05	Down
westarC090042970	65.3383	11.1847	2.54063	4.86957e-06	6.79713e-05	Down
novel.4788	384.1	67.135	2.51366	4.89639e-06	6.82945e-05	Down
novel.6126	453.537	142.888	1.6659	4.9711e-06	6.92503e-05	Down
novel.3927	79.6562	10.3669	2.95571	5.01374e-06	6.9827e-05	Down
westarA030007050	75.9991	13.8329	2.46551	5.06083e-06	7.04002e-05	Down
westarC070012190	471.677	156.81	1.58817	5.06118e-06	7.04002e-05	Down
westarC090065260	24.8762	0	7.11916	5.12823e-06	7.1262e-05	Down
westarC030001190	298.434	93.6239	1.67384	5.13322e-06	7.13136e-05	Down
westarC010001630	1139.88	350.767	1.69966	5.14006e-06	7.1391e-05	Down
westarA080022490	1084.72	219.945	2.30238	5.16954e-06	7.17648e-05	Down
westarA060016440	68.4603	4.57295	3.90929	5.17204e-06	7.17818e-05	Down
westarC050007400	78.6393	4.18927	4.22816	5.22038e-06	7.23629e-05	Down
westarC030011020	879.808	303.211	1.53619	5.23126e-06	7.24959e-05	Down
westarUncluster0041180	1513.78	129.346	3.54903	5.24274e-06	7.26309e-05	Down
westarC060006110	80.0324	8.78045	3.18895	5.25574e-06	7.27631e-05	Down
westarA020021070	99.2554	19.7035	2.32771	5.27943e-06	7.30188e-05	Down
westarA040000230	1988.87	485.626	2.03404	5.28189e-06	7.30348e-05	Down
westarUncluster0041740	24.4221	0	7.09277	5.3146e-06	7.34146e-05	Down
westarC030017660	237.579	44.8159	2.40487	5.33823e-06	7.36502e-05	Down
westarC050030230	922.756	208.29	2.14683	5.37261e-06	7.40334e-05	Down
westarC030040700	338.378	45.7218	2.88855	5.37538e-06	7.4039e-05	Down
westarC030022890	142.691	5.46845	4.70297	5.37567e-06	7.4039e-05	Down
westarA020007090	129.966	23.0854	2.48611	5.3819e-06	7.41066e-05	Down
westarA090001360	2362.31	614.02	1.94349	5.40438e-06	7.43797e-05	Down
westarA080034300	206.066	45.7502	2.167	5.46274e-06	7.51275e-05	Down
westarA010004830	81.6515	10.8395	2.90569	5.53465e-06	7.60417e-05	Down
westarA040020780	95.282	17.5228	2.43645	5.55428e-06	7.62926e-05	Down
westarC090069820	1976.71	743.06	1.41154	5.60984e-06	7.7037e-05	Down
westarC020023760	47.062	2.71806	4.14658	5.61603e-06	7.70906e-05	Down
westarC050045640	156.222	37.8534	2.04403	5.62093e-06	7.71326e-05	Down
westarA090028830	201.788	33.6141	2.58902	5.68108e-06	7.78625e-05	Down
westarC090066740	38.0866	1.27918	4.8855	5.71408e-06	7.82382e-05	Down
westarA050006720	526.382	163.778	1.68329	5.73848e-06	7.85182e-05	Down
westarA040030770	20.5609	0	6.84625	5.75815e-06	7.87646e-05	Down
westarA030040600	37.3917	0.991324	5.25916	5.76948e-06	7.89003e-05	Down
westarC050026630	98.9481	5.82019	4.08695	5.84567e-06	7.98448e-05	Down
westarA080012640	34.263	1.34306	4.71367	5.85513e-06	7.99545e-05	Down
westarC010021450	2113.26	661.178	1.67597	5.89485e-06	8.0438e-05	Down
westarA060032500	1258.15	326.886	1.94425	5.96243e-06	8.12414e-05	Down
westarC040008450	167.934	33.9206	2.3061	5.97129e-06	8.13225e-05	Down
westarC010006180	83.0513	8.92736	3.2154	5.97402e-06	8.13399e-05	Down
westarC040034420	179.119	42.1564	2.08304	5.98128e-06	8.14036e-05	Down
westarC020035120	39.2887	1.72673	4.56235	5.98293e-06	8.14036e-05	Down
westarA010009850	209.01	59.0729	1.8234	5.98306e-06	8.14036e-05	Down
westarC030080160	136.396	31.9497	2.09496	6.00332e-06	8.1648e-05	Down
westarA080010580	3278.4	906.523	1.85457	6.01787e-06	8.18176e-05	Down
westarC020060790	218.112	15.0618	3.85375	6.02059e-06	8.18318e-05	Down
westarC050037960	111.089	7.43183	3.90091	6.03365e-06	8.19724e-05	Down
westarC070035220	24.5212	0	7.09847	6.05329e-06	8.22194e-05	Down
westarA050001600	62.8637	5.46186	3.52219	6.06579e-06	8.23592e-05	Down
westarC030047510	250.244	47.8436	2.38602	6.10334e-06	8.27987e-05	Down
westarA020016630	224.59	10.9485	4.35747	6.1208e-06	8.29953e-05	Down
novel.4539	59.9038	9.69522	2.62677	6.14523e-06	8.32662e-05	Down
westarA070024190	58.4539	2.91009	4.32688	6.16365e-06	8.34552e-05	Down
westarA050013710	442.615	31.0632	3.83149	6.24797e-06	8.44539e-05	Down
westarC040040700	35.8844	1.02326	5.18356	6.25501e-06	8.45287e-05	Down
westarC020005090	1466.46	518.851	1.4988	6.28361e-06	8.48537e-05	Down
westarC080039170	146.651	9.04967	4.0266	6.29336e-06	8.4965e-05	Down
westarC040051490	380.543	81.5093	2.21984	6.32257e-06	8.53125e-05	Down
westarC070054360	1829.28	324.144	2.49665	6.43023e-06	8.65831e-05	Down
novel.3653	206.964	47.2933	2.12901	6.43351e-06	8.66065e-05	Down
westarC070035020	465.94	115.654	2.01086	6.45465e-06	8.68702e-05	Down
westarA060000800	66.217	2.87815	4.51752	6.47571e-06	8.712e-05	Down
westarA020036450	151.385	37.7629	1.99904	6.48152e-06	8.7148e-05	Down
westarC020032280	71.5966	2.91009	4.61887	6.53925e-06	8.78399e-05	Down
westarC020009740	204.341	59.5008	1.78139	6.56716e-06	8.81937e-05	Down
westarA020035590	170.416	52.8423	1.69051	6.59096e-06	8.84708e-05	Down
novel.5377	97.0807	13.9604	2.78978	6.6338e-06	8.90032e-05	Down
westarA070027680	694.424	156.246	2.15211	6.66371e-06	8.93617e-05	Down
westarC030013250	42.1544	3.9009	3.43604	6.67323e-06	8.9468e-05	Down
westarC030023710	267.154	36.9469	2.85633	6.67837e-06	8.9494e-05	Down
westarC060027900	42.7837	0.63959	6.04974	6.68458e-06	8.95344e-05	Down
westarA050032680	1056.48	269.728	1.96963	6.70107e-06	8.97123e-05	Down
westarC090004080	559.283	117.453	2.24955	6.73428e-06	9.01151e-05	Down
westarA070033620	125.831	10.1368	3.64661	6.75284e-06	9.03191e-05	Down
westarA060044060	932.898	264.635	1.8167	6.75719e-06	9.03556e-05	Down
westarC070037500	332.971	106.697	1.64093	6.85599e-06	9.15456e-05	Down
westarA020008780	154.056	23.1827	2.74145	6.90521e-06	9.21589e-05	Down
westarC060030900	19.8804	0	6.79934	6.917e-06	9.22942e-05	Down
westarC060027740	195.689	39.4632	2.30536	6.93385e-06	9.2497e-05	Down
westarC060047460	1498.25	392.97	1.93019	6.95158e-06	9.26894e-05	Down
novel.2622	41.5907	2.76255	3.87654	6.9533e-06	9.26903e-05	Down
westarA010038630	35.7411	1.0552	5.16514	6.95522e-06	9.26937e-05	Down
westarC020027480	118.83	26.8976	2.13733	6.96044e-06	9.27413e-05	Down
westarA060005980	294.559	94.9083	1.63206	6.98086e-06	9.29912e-05	Down
westarA030032150	239.64	44.4226	2.43033	7.00713e-06	9.32968e-05	Down
novel.387	386.116	121.189	1.67194	7.02599e-06	9.35035e-05	Down
westarC030082960	88.2989	18.3089	2.2658	7.03042e-06	9.35401e-05	Down
westarA030042320	136.458	26.7068	2.35354	7.06057e-06	9.38511e-05	Down
westarA030041430	148.429	23.2538	2.67301	7.08637e-06	9.41503e-05	Down
westarC090061580	32.5373	0.671529	5.64122	7.09824e-06	9.42857e-05	Down
westarA060010890	834.837	288.872	1.5302	7.16323e-06	9.51039e-05	Down
westarC050019810	428.818	95.2914	2.17118	7.17741e-06	9.52469e-05	Down
westarC010053440	1935.3	465.715	2.05445	7.1947e-06	9.54312e-05	Down
westarC080009810	885.064	274.199	1.68981	7.21792e-06	9.57165e-05	Down
westarC070022070	102.762	16.2441	2.65546	7.24456e-06	9.60447e-05	Down
westarC030020540	1656.35	716.753	1.20831	7.27698e-06	9.64311e-05	Down
westarA080002520	164.965	41.1135	2.00005	7.31902e-06	9.69654e-05	Down
westarC050009050	21415.3	4562.09	2.23086	7.32116e-06	9.69707e-05	Down
westarA040019700	496.157	159.885	1.63294	7.33999e-06	9.71742e-05	Down
westarA100004870	252.659	67.647	1.89936	7.38964e-06	9.78084e-05	Down
westarA050030100	445.348	75.2106	2.5664	7.40472e-06	9.79386e-05	Down
westarC080007830	30.5785	0.319795	6.45574	7.40802e-06	9.79591e-05	Down
westarC040015190	476.055	153.502	1.63255	7.41249e-06	9.79719e-05	Down
westarC090009800	84.2672	15.6168	2.43221	7.42975e-06	9.81769e-05	Down
novel.5943	177.958	54.9668	1.6953	7.433e-06	9.81966e-05	Down
westarC010052570	400.65	119.134	1.74772	7.46637e-06	9.86142e-05	Down
westarC060019330	1245.63	349.228	1.834	7.49971e-06	9.90079e-05	Down
westarC030018190	347.019	55.5641	2.64355	7.50847e-06	9.90953e-05	Down
westarC090049500	206.096	44.1277	2.22209	7.50987e-06	9.90953e-05	Down
westarC090027210	249.817	56.1707	2.15463	7.53223e-06	9.93435e-05	Down
westarC090020780	206.436	10.8726	4.24981	7.55988e-06	9.96612e-05	Down
westarC050062590	122.567	32.5896	1.90773	7.60264e-06	0.000100154	Down
westarC040066870	55.4153	10.0211	2.46815	7.64664e-06	0.00010071	Down
westarA060002990	310.751	72.2326	2.10241	7.66046e-06	0.000100868	Down
westarC020008930	777.821	132.873	2.54944	7.71902e-06	0.000101568	Down
westarA080010360	6864.94	1703.91	2.01035	7.74916e-06	0.00010192	Down
westarA100019450	199.638	39.8817	2.324	7.76664e-06	0.000102098	Down
westarA030043510	1041.01	302.287	1.78326	7.77473e-06	0.000102161	Down
westarA060002400	368.534	91.5003	2.00729	7.77507e-06	0.000102161	Down
westarC060020600	1043.25	373.799	1.48011	7.79914e-06	0.000102454	Down
westarA090059020	80.768	16.6141	2.27704	7.8111e-06	0.000102587	Down
westarC010052550	157.379	17.2807	3.18756	7.88426e-06	0.00010345	Down
westarA090037640	20.1294	0	6.81615	7.89098e-06	0.000103514	Down
westarA060003540	48.2734	3.6455	3.74267	7.89397e-06	0.000103529	Down
westarC030030380	238.686	53.9067	2.14689	7.96512e-06	0.000104365	Down
westarA040032700	139.613	35.2493	1.98198	7.96741e-06	0.00010437	Down
westarA060030590	79.0054	2.81376	4.79698	7.98291e-06	0.000104522	Down
westarC030044390	4050.59	679.688	2.57529	7.98827e-06	0.000104546	Down
westarA050002250	45.6271	2.1549	4.36868	7.99739e-06	0.000104641	Down
westarA050036620	67.4953	8.53113	2.98834	8.00209e-06	0.000104678	Down
westarA100014510	144.185	32.5758	2.13984	8.00924e-06	0.000104722	Down
westarC090051120	664.858	217.283	1.61273	8.03517e-06	0.000104988	Down
westarA060019730	82.6713	15.8859	2.38239	8.04141e-06	0.000105045	Down
westarA030007040	290.742	77.7968	1.90029	8.06894e-06	0.00010538	Down
westarA010000700	77.5395	8.74191	3.14896	8.09515e-06	0.000105652	Down
westarA060001860	124.384	21.9875	2.50364	8.12949e-06	0.000106047	Down
westarC070020270	312.13	69.0342	2.17356	8.19084e-06	0.000106784	Down
westarC090070840	94.67	21.1293	2.16498	8.19971e-06	0.000106863	Down
westarC040035370	56.6111	1.31112	5.44067	8.2026e-06	0.000106876	Down
westarA090018340	1239.26	346.433	1.83804	8.21512e-06	0.00010699	Down
westarC030007140	37.7692	2.33438	4.04212	8.21765e-06	0.000106998	Down
westarA010043020	154.262	22.5437	2.77177	8.29493e-06	0.000107853	Down
westarC090052090	31.7904	0.351734	6.51181	8.31816e-06	0.00010813	Down
westarA090042910	454.716	89.857	2.33711	8.32108e-06	0.000108143	Down
westarC040000240	76.9516	6.71529	3.53451	8.34421e-06	0.000108419	Down
westarC060030700	172.845	35.4659	2.27996	8.36151e-06	0.000108618	Down
westarA030012390	31.802	1.31112	4.61499	8.36727e-06	0.000108668	Down
westarA100022300	753.314	296.059	1.34745	8.44337e-06	0.000109529	Down
westarC080024260	454.65	154.577	1.55747	8.51317e-06	0.000110358	Down
westarC030002330	63.7604	2.11041	4.96756	8.56204e-06	0.000110889	Down
westarC030007000	34.6873	1.63091	4.41892	8.56907e-06	0.000110954	Down
westarUncluster0023200	3461.07	1093.15	1.66258	8.59483e-06	0.00011121	Down
westarC060039870	1025.84	256.923	1.99653	8.61019e-06	0.000111384	Down
westarA040027250	816.605	269.967	1.59628	8.63708e-06	0.000111706	Down
westarA050032430	114.811	22.4604	2.3612	8.6514e-06	0.000111865	Down
novel.946	227.299	48.5917	2.22511	8.73781e-06	0.00011293	Down
westarC080033600	770.364	291.3	1.40373	8.75674e-06	0.000113149	Down
westarC010043280	563.55	151.292	1.89639	8.77287e-06	0.000113331	Down
westarA050018740	30.1958	0.991324	4.95472	8.81898e-06	0.000113854	Down
westarA090046000	213.581	69.6481	1.61396	8.82096e-06	0.000113854	Down
westarA070043700	259.816	15.4456	4.07408	8.8314e-06	0.000113929	Down
westarUncluster0054220	104.755	8.25039	3.67233	8.85011e-06	0.000114144	Down
westarUncluster0058100	2514.42	718.578	1.80665	8.88477e-06	0.000114539	Down
westarA030005310	88.8002	15.4625	2.51339	8.99797e-06	0.000115889	Down
westarC030077670	325.439	67.7395	2.26096	9.08686e-06	0.000116902	Down
westarA090048050	359.067	105.484	1.76686	9.12499e-06	0.000117338	Down
westarA040003490	402.354	125.646	1.67864	9.1818e-06	0.000117961	Down
westarC080027200	178.328	55.5161	1.68513	9.18706e-06	0.000117987	Down
westarA090028500	571.048	161.786	1.81886	9.1881e-06	0.000117987	Down
westarC090059590	608.055	166.956	1.8645	9.20092e-06	0.0001181	Down
westarA040012320	111841	33514.8	1.73858	9.20113e-06	0.0001181	Down
westarA080003050	123.125	17.7522	2.7836	9.24994e-06	0.000118618	Down
westarA020026560	1413.49	412.837	1.77548	9.25386e-06	0.000118641	Down
westarC070004320	851.088	242.203	1.8135	9.26043e-06	0.000118689	Down
westarC030065640	297.238	61.3529	2.27259	9.26178e-06	0.000118689	Down
westarA030005830	285.318	78.0347	1.8697	9.27549e-06	0.000118837	Down
westarC010031300	1467.12	485.564	1.59527	9.35606e-06	0.00011976	Down
westarC030086360	531.354	190.248	1.48119	9.35609e-06	0.00011976	Down
westarA070017620	157.951	28.2804	2.48157	9.36466e-06	0.000119842	Down
westarA090022820	1472.62	399.892	1.88024	9.37782e-06	0.000119972	Down
westarA040016200	126.434	15.4831	3.03293	9.3791e-06	0.000119972	Down
westarA050009100	165.006	43.0267	1.93621	9.40425e-06	0.000120184	Down
westarC090006670	626.879	153.163	2.03355	9.42388e-06	0.000120408	Down
westarA030023390	673.963	220.097	1.61391	9.43169e-06	0.000120452	Down
westarC020023560	1712.78	391.136	2.13036	9.49151e-06	0.000121189	Down
westarA090022690	324.365	103.545	1.64685	9.5766e-06	0.000122199	Down
westarA070042490	95.7774	10.6485	3.17022	9.59515e-06	0.0001224	Down
westarA080027980	631.213	147.76	2.09524	9.62243e-06	0.000122721	Down
westarC070016470	713.453	196.867	1.85792	9.63487e-06	0.000122851	Down
westarA070021380	1331.85	418.89	1.66803	9.64049e-06	0.000122895	Down
westarC030070570	127.245	26.8794	2.23992	9.78575e-06	0.000124633	Down
novel.4963	379.983	89.4578	2.0856	9.84476e-06	0.000125299	Down
novel.2233	160.223	46.685	1.77822	9.89404e-06	0.000125869	Down
westarA040001080	337.832	92.4556	1.86791	9.90303e-06	0.000125934	Down
westarC070062600	223.749	64.4251	1.79413	9.90752e-06	0.000125953	Down
westarA020035540	574.279	157.675	1.86412	9.91126e-06	0.000125953	Down
westarA070027670	386.33	132.061	1.548	9.91189e-06	0.000125953	Down
westarA100008260	7138.75	2314.31	1.62505	9.91728e-06	0.000125993	Down
westarA030055230	279.776	18.1956	3.94521	9.92934e-06	0.000126118	Down
westarC010051010	1770.25	588.873	1.58772	9.95841e-06	0.00012643	Down
westarA050004820	81.397	18.3286	2.14887	1.01813e-05	0.000129084	Down
westarUncluster0042010	188.786	36.2927	2.37507	1.02716e-05	0.000130081	Down
westarA010017170	219.033	73.5375	1.57299	1.03637e-05	0.000131159	Down
westarC020055420	214.775	60.0963	1.83869	1.03776e-05	0.000131305	Down
westarA020019600	182.781	21.9945	3.05572	1.04208e-05	0.000131821	Down
westarA070003220	86.1064	10.2649	3.06548	1.05066e-05	0.000132757	Down
westarA090011520	18.8783	0	6.72476	1.05809e-05	0.000133636	Down
westarA060035140	77.3139	4.54101	4.09061	1.06851e-05	0.00013483	Down
westarC010014100	295.112	93.6133	1.65577	1.07171e-05	0.000135203	Down
westarA010003670	649.802	109.311	2.57094	1.07841e-05	0.000135988	Down
westarC010021020	370.212	123.427	1.58374	1.08198e-05	0.000136346	Down
westarA080010280	484.964	157.852	1.61831	1.08652e-05	0.000136887	Down
westarA070045050	257.142	67.4876	1.92676	1.09847e-05	0.000138237	Down
westarC060030390	283.813	67.9496	2.06106	1.11364e-05	0.000139846	Down
westarC010004890	204.145	49.5065	2.04411	1.11375e-05	0.000139846	Down
westarA040029260	97.4472	13.3859	2.86754	1.1154e-05	0.000140021	Down
westarC090031790	5088.87	1416.82	1.84461	1.11606e-05	0.000140072	Down
westarA090046480	3090.22	696.38	2.14969	1.11667e-05	0.000140086	Down
westarC040000740	98.0812	23.9176	2.03085	1.11909e-05	0.000140359	Down
westarA100013910	26.8612	0.319795	6.27036	1.11971e-05	0.000140405	Down
westarC080013340	3691.33	882.042	2.06492	1.12114e-05	0.000140552	Down
westarC060047410	430.887	162.725	1.4043	1.12238e-05	0.000140645	Down
westarA060002640	42.0369	2.2705	4.21184	1.12421e-05	0.000140843	Down
westarC030023550	459.922	100.639	2.19011	1.12916e-05	0.0001414	Down
westarA070045810	820.839	227.013	1.85404	1.13454e-05	0.00014201	Down
westarA010016330	40.8301	3.77314	3.4181	1.13817e-05	0.000142401	Down
westarC010000990	48.9105	1.91877	4.66252	1.13878e-05	0.000142445	Down
westarC080018630	608.287	128.29	2.24374	1.14587e-05	0.000143205	Down
westarA090049240	18.8352	0	6.71996	1.14822e-05	0.000143466	Down
westarC040052620	113.871	29.3922	1.95079	1.16163e-05	0.000144972	Down
westarA060003690	9052.11	2925.32	1.62958	1.16183e-05	0.000144972	Down
westarA070031730	289.215	57.2906	2.33605	1.16507e-05	0.000145344	Down
westarC070060280	569.806	175.6	1.69734	1.16685e-05	0.000145534	Down
westarC020060100	278.31	71.9472	1.95054	1.16958e-05	0.00014581	Down
westarA030030260	145.41	37.8281	1.94321	1.17012e-05	0.000145837	Down
westarC090058820	139.184	22.4588	2.62466	1.17032e-05	0.000145837	Down
westarA060041480	1256.88	495.653	1.34199	1.17116e-05	0.000145909	Down
westarC040030020	913.017	310.613	1.55459	1.17363e-05	0.000146184	Down
westarA040017380	507.374	106.534	2.25175	1.18823e-05	0.000147674	Down
westarC070038910	180.52	38.806	2.21367	1.19206e-05	0.000148019	Down
westarA100014500	184.62	16.1236	3.51617	1.19511e-05	0.000148341	Down
westarC090068570	60.4897	11.6774	2.37396	1.19545e-05	0.000148341	Down
westarA070024810	390.798	109.508	1.8341	1.20041e-05	0.000148857	Down
westarC030054250	2391.14	763.345	1.64689	1.20087e-05	0.000148881	Down
westarA050000600	266.896	70.1353	1.92569	1.202e-05	0.000148989	Down
novel.3445	18.5187	0	6.69717	1.20401e-05	0.000149205	Down
westarC070056210	3665.38	866.16	2.08126	1.20755e-05	0.000149611	Down
westarC070035080	84.0242	19.0706	2.13954	1.20812e-05	0.000149648	Down
westarC040016070	19.1107	0	6.74129	1.20996e-05	0.000149843	Down
westarC010029710	703.08	234.956	1.58049	1.21581e-05	0.000150467	Down
westarC060033170	36.0384	0.63959	5.80969	1.22003e-05	0.000150956	Down
westarC050013470	277.592	78.1818	1.83039	1.22261e-05	0.000151209	Down
westarA090016520	154.399	39.9962	1.94825	1.23153e-05	0.000152089	Down
westarC040013190	9544.33	1989.75	2.26206	1.23217e-05	0.000152089	Down
westarC080017960	100.088	25.0884	1.99566	1.23666e-05	0.000152542	Down
westarC070040520	71.3495	14.7531	2.27014	1.23898e-05	0.000152795	Down
westarA030014390	267.138	83.5407	1.67717	1.24651e-05	0.00015369	Down
westarA060027610	248.04	63.3902	1.96916	1.24742e-05	0.000153768	Down
westarC020017250	489.771	112.645	2.11879	1.24821e-05	0.000153798	Down
westarC040037190	1203.95	366.686	1.71462	1.25743e-05	0.000154866	Down
westarA030043220	39.4488	4.61096	3.11083	1.25903e-05	0.000154994	Down
westarA090037560	293.542	87.4617	1.74669	1.27607e-05	0.000156919	Down
westarC060032210	6160.64	1534.09	2.00575	1.27796e-05	0.000157049	Down
westarC080013540	877.674	297.212	1.56297	1.28225e-05	0.000157541	Down
westarA010022490	41.4732	2.60905	3.99581	1.29943e-05	0.000159408	Down
westarA040014030	112.411	21.2899	2.39917	1.30608e-05	0.000160152	Down
westarC090031460	927.576	299.078	1.63258	1.3263e-05	0.000162418	Down
novel.5184	2485.17	879.915	1.49817	1.33079e-05	0.000162862	Down
westarA060045420	32.0242	1.34306	4.61434	1.33521e-05	0.00016326	Down
westarC040043610	135.312	38.4478	1.81291	1.3371e-05	0.000163456	Down
westarA070008460	58.5205	11.0444	2.41137	1.34247e-05	0.000164076	Down
westarA090054900	837.961	232.873	1.84698	1.34466e-05	0.000164308	Down
westarA020027370	198.692	40.6044	2.28959	1.37403e-05	0.000167495	Down
westarA080003300	715.125	235.753	1.6008	1.37643e-05	0.000167751	Down
westarC030030780	2456.71	602.474	2.02782	1.37942e-05	0.000168042	Down
westarC090061870	500.969	162.785	1.62163	1.39531e-05	0.000169805	Down
westarA070009260	263.029	52.5377	2.32565	1.39755e-05	0.00017002	Down
westarC080028030	228.06	78.9293	1.5327	1.40609e-05	0.000170972	Down
westarC050061370	98.2765	24.3013	2.01388	1.40897e-05	0.00017127	Down
westarA040031520	78.3309	13.3594	2.54326	1.41514e-05	0.000171945	Down
westarA090052880	5866.35	1329.12	2.14178	1.42647e-05	0.000173246	Down
westarA060009960	167.08	45.0607	1.88859	1.42707e-05	0.000173282	Down
westarA090034570	1315.73	181.51	2.8583	1.42815e-05	0.000173369	Down
westarC070052650	108.208	20.8412	2.36817	1.42908e-05	0.000173375	Down
westarA100002090	1565.75	447.872	1.80502	1.42938e-05	0.000173375	Down
westarA080033900	38.5338	1.59897	4.58236	1.42939e-05	0.000173375	Down
westarC080045150	74.5925	15.0223	2.31706	1.43601e-05	0.000174065	Down
westarA010039770	21.2015	0	6.89692	1.4404e-05	0.000174496	Down
westarA040004740	234.171	55.8124	2.06999	1.44287e-05	0.000174746	Down
westarC040007220	59.9549	4.63682	3.70317	1.44464e-05	0.000174921	Down
westarC090036340	1803.16	473.754	1.92805	1.44725e-05	0.0001752	Down
westarA030029230	8866.05	2992.64	1.56684	1.4582e-05	0.000176487	Down
westarC020053170	83.3106	17.197	2.27716	1.45881e-05	0.000176523	Down
westarC050060900	738.736	209.73	1.81522	1.46469e-05	0.000177196	Down
westarA010028020	44.8675	3.29377	3.77939	1.46562e-05	0.000177232	Down
westarC070019350	264.496	53.5087	2.30977	1.46982e-05	0.000177677	Down
westarC020044180	52.9767	2.64758	4.33706	1.48291e-05	0.000179207	Down
westarA050026630	90.1794	8.5508	3.39112	1.5028e-05	0.000181468	Down
westarA070012030	56.2298	7.41864	2.92169	1.504e-05	0.00018156	Down
westarA030021090	1043.2	221.536	2.23445	1.50909e-05	0.000182135	Down
westarA030046000	90.2102	9.977	3.17372	1.52036e-05	0.000183455	Down
westarC060009780	288.283	29.004	3.31098	1.5219e-05	0.000183602	Down
novel.2424	57.5276	2.55836	4.485	1.52349e-05	0.000183727	Down
westarA010033720	439.826	67.8028	2.6958	1.53075e-05	0.00018455	Down
westarA010023410	48.5863	6.68931	2.85064	1.54911e-05	0.000186392	Down
westarC050044340	140.432	27.948	2.33143	1.55427e-05	0.000186943	Down
westarA100024700	696.592	202.755	1.78025	1.55762e-05	0.000187225	Down
westarC080012750	426.853	137.796	1.6298	1.55923e-05	0.000187298	Down
westarUncluster0045170	281.524	66.8884	2.07526	1.56417e-05	0.000187852	Down
westarA060046650	18.1207	0	6.66438	1.56485e-05	0.000187893	Down
westarA070016660	38.3823	0.959385	5.30938	1.57296e-05	0.000188826	Down
westarC040003690	19.9638	0	6.80239	1.58221e-05	0.000189774	Down
westarA020007540	84.1212	17.7589	2.23629	1.58332e-05	0.000189826	Down
westarA080017840	226.446	42.3154	2.41476	1.58654e-05	0.00019013	Down
westarUncluster0024470	84.8231	15.8665	2.41274	1.59253e-05	0.000190767	Down
westarC030012550	129.656	15.0871	3.10054	1.59506e-05	0.000190988	Down
westarA070041860	979.871	312.342	1.64929	1.6081e-05	0.000192508	Down
westarC090070010	162.589	33.2213	2.28617	1.61692e-05	0.000193399	Down
westarC080039920	492.85	179.237	1.45876	1.61727e-05	0.000193399	Down
westarA060014670	345.234	113.38	1.60641	1.6242e-05	0.000194145	Down
westarA060045870	129.082	21.1032	2.6053	1.62551e-05	0.000194162	Down
westarA050015770	75.6856	10.9937	2.78123	1.62572e-05	0.000194162	Down
westarA050040080	111.244	7.4511	3.90013	1.62573e-05	0.000194162	Down
westarA090028270	1746.52	372.182	2.23043	1.62633e-05	0.000194192	Down
westarA010034720	1222.71	323.203	1.91948	1.6273e-05	0.000194266	Down
westarA030052080	84.7673	8.37803	3.33546	1.62765e-05	0.000194267	Down
westarUncluster0012650	26.7883	0	7.22642	1.64461e-05	0.000196082	Down
westarC020018860	17.7982	0	6.64025	1.65362e-05	0.000197064	Down
westarA050001540	32.5924	1.34306	4.64056	1.65635e-05	0.000197268	Down
westarC010046170	343.85	128.663	1.41701	1.65638e-05	0.000197268	Down
westarC010027010	4447.86	1544.63	1.52565	1.66019e-05	0.000197645	Down
westarA010028140	350.336	90.3654	1.95503	1.66365e-05	0.000198015	Down
westarC020063100	126.656	19.5188	2.70252	1.67087e-05	0.000198827	Down
westarC050044470	1018.54	331.423	1.61886	1.67154e-05	0.000198827	Down
westarA030017420	20.1902	0	6.81792	1.67483e-05	0.000199176	Down
westarC070062860	79.286	5.0205	3.99335	1.67762e-05	0.000199424	Down
westarA020006010	265.445	55.1352	2.26746	1.68191e-05	0.000199891	Down
westarC060019580	460.879	101.724	2.17896	1.68783e-05	0.000200467	Down
westarA090052560	279.639	61.9077	2.17632	1.70006e-05	0.000201792	Down
westarC060041230	27.6568	1.29185	4.41794	1.70511e-05	0.000202347	Down
westarC080020390	372.252	64.0553	2.5418	1.70547e-05	0.000202347	Down
westarA060001500	18517.2	4583.14	2.01443	1.7119e-05	0.000203024	Down
westarA030029550	87.4724	20.554	2.08741	1.72338e-05	0.000204256	Down
westarA080019160	1538.57	394.279	1.96421	1.72381e-05	0.000204264	Down
westarC060043370	857.773	206.091	2.05721	1.72634e-05	0.000204521	Down
westarC080054260	10074.6	2807.59	1.84325	1.73462e-05	0.000205371	Down
westarC090061790	487.08	128.75	1.91993	1.74151e-05	0.000206055	Down
westarA050037480	237.174	60.0881	1.97706	1.75622e-05	0.00020749	Down
westarA040024370	395.153	151.674	1.38118	1.75782e-05	0.000207635	Down
westarA090048390	152.618	14.5548	3.38271	1.76145e-05	0.00020802	Down
westarC050025840	342.881	102.078	1.746	1.76419e-05	0.000208299	Down
westarC010012740	143.715	30.3461	2.24279	1.76609e-05	0.000208436	Down
westarA060037650	236.309	17.4282	3.76322	1.77255e-05	0.000209129	Down
westarA060033900	161.824	43.3213	1.89904	1.78176e-05	0.000210064	Down
westarC030037080	37.3148	1.27918	4.85507	1.78312e-05	0.00021018	Down
westarA030002080	26.7721	0.319795	6.26386	1.78964e-05	0.000210771	Down
westarC040023670	46.4344	2.5903	4.16432	1.80163e-05	0.000211994	Down
westarC030066100	134.862	40.7107	1.72504	1.80192e-05	0.000211994	Down
westarC060041890	184.128	52.0569	1.82658	1.80338e-05	0.000212122	Down
novel.6509	538.131	220.87	1.28498	1.80797e-05	0.000212616	Down
westarC040064450	1897.43	506.494	1.90489	1.82267e-05	0.000214121	Down
westarC090017020	71.3707	13.3467	2.41123	1.82773e-05	0.000214625	Down
westarA050021780	41.9497	3.03785	3.8157	1.83774e-05	0.00021562	Down
westarA080026280	169.11	28.5813	2.56295	1.84769e-05	0.000216651	Down
westarC020009160	674.008	249.669	1.43253	1.85264e-05	0.000217095	Down
westarA010014350	159.07	26.7778	2.57151	1.8548e-05	0.000217302	Down
westarC040056690	3481.86	942.658	1.88477	1.86293e-05	0.000218164	Down
westarC030016670	152.472	31.311	2.28174	1.86647e-05	0.000218442	Down
westarA010002850	406.596	157.749	1.36585	1.88044e-05	0.000219984	Down
westarC040057890	18.5091	0	6.69323	1.88408e-05	0.000220288	Down
westarC080039620	248.34	79.5342	1.64098	1.88422e-05	0.000220288	Down
westarA080011220	338.822	40.3247	3.07045	1.88931e-05	0.000220791	Down
westarA060017620	114.198	15.9887	2.83266	1.89023e-05	0.000220853	Down
westarC060037510	777.554	299.991	1.37352	1.89334e-05	0.000221078	Down
westarC070000410	564.764	141.204	2.00045	1.89528e-05	0.000221166	Down
westarC030080130	535.271	157.393	1.76435	1.89528e-05	0.000221166	Down
westarA020006960	36.843	4.45734	3.03692	1.91257e-05	0.000222905	Down
westarA010001150	17.8406	0	6.64163	1.91406e-05	0.000222978	Down
westarA090010290	3293.68	52.6213	5.96737	1.9143e-05	0.000222978	Down
westarC060040230	133.506	25.9451	2.36626	1.92438e-05	0.000223966	Down
westarC050055970	521.994	178.791	1.54605	1.95716e-05	0.000227486	Down
westarA070029060	93.4568	19.1666	2.29401	1.96194e-05	0.000227995	Down
westarA030027120	28.583	1.34306	4.44896	1.96521e-05	0.000228327	Down
novel.295	81.6193	14.1459	2.5194	1.9726e-05	0.000229138	Down
westarA070041460	70.3615	9.84872	2.82776	1.98578e-05	0.000230478	Down
novel.3298	2655.98	768.232	1.78953	1.9991e-05	0.000231976	Down
westarC050054840	1540.16	546.615	1.49438	2.01994e-05	0.000234151	Down
westarA030034680	275.788	68.8078	2.00326	2.02806e-05	0.000234996	Down
westarA070006600	9305.69	1553.94	2.58223	2.03789e-05	0.000235988	Down
novel.3929	245.173	77.2471	1.66833	2.0433e-05	0.000236527	Down
westarA070021040	112.542	21.4242	2.38904	2.04339e-05	0.000236527	Down
westarC080029450	2486.14	642.594	1.95153	2.04628e-05	0.000236813	Down
westarC030027570	997.866	296.043	1.75261	2.05441e-05	0.000237704	Down
westarC090043540	194.803	48.8988	1.99437	2.05651e-05	0.000237895	Down
westarC040049960	25458.1	5381.81	2.24192	2.05714e-05	0.000237895	Down
westarA010002430	92.7505	7.22712	3.68599	2.0581e-05	0.000237935	Down
westarA030020720	260.493	78.3988	1.73065	2.05964e-05	0.000238064	Down
westarA060035770	1079.01	360.017	1.58312	2.06448e-05	0.000238547	Down
westarA010031370	399.594	119.994	1.7347	2.07377e-05	0.000239401	Down
westarA060046190	463.543	91.0441	2.34544	2.07431e-05	0.000239413	Down
westarC030043900	148.46	47.9053	1.63079	2.09577e-05	0.00024184	Down
westarC080044480	25.321	0.319795	6.18602	2.09726e-05	0.000241962	Down
westarC050053980	1450.69	446.083	1.70119	2.10468e-05	0.000242764	Down
westarC010026000	2513.96	1003.68	1.32447	2.10507e-05	0.000242764	Down
westarC060047060	203.77	39.3785	2.36769	2.12541e-05	0.000244849	Down
westarA020017140	2952.9	692.103	2.09305	2.12766e-05	0.000245016	Down
westarC090066610	347.376	126.922	1.45123	2.13121e-05	0.000245374	Down
westarC070020580	45.6868	2.75595	4.01991	2.13806e-05	0.000245948	Down
westarA020039290	140.703	27.6856	2.34885	2.13839e-05	0.000245948	Down
westarC020061880	28.6851	0	7.32555	2.13909e-05	0.000245978	Down
westarA030049530	386.157	134.35	1.52396	2.1518e-05	0.000247203	Down
westarA010011670	709.854	199.943	1.82784	2.15195e-05	0.000247203	Down
westarC080035070	80.6775	16.7742	2.25721	2.16059e-05	0.000247992	Down
westarC070010930	128.419	21.4054	2.58112	2.1606e-05	0.000247992	Down
westarA070030340	42.9545	2.94203	3.8767	2.17627e-05	0.000249587	Down
westarA050005770	152.66	39.3692	1.95252	2.1827e-05	0.000250222	Down
westarC090056740	203.487	69.9811	1.53748	2.18417e-05	0.00025034	Down
westarA070046600	54.4591	3.6455	3.91497	2.19085e-05	0.000251053	Down
westarC090065640	1287.94	448.939	1.51983	2.19269e-05	0.000251161	Down
westarC010005920	66.9358	6.3315	3.39167	2.19785e-05	0.000251649	Down
westarC040011320	239.945	84.9602	1.49876	2.2012e-05	0.000251982	Down
westarC030023670	334.776	89.1604	1.90616	2.20341e-05	0.000252183	Down
westarA030036310	220.576	77.5089	1.50897	2.20733e-05	0.00025258	Down
westarC010014610	277.01	56.2218	2.30254	2.20939e-05	0.000252712	Down
westarC050059660	251.626	63.4802	1.98653	2.21055e-05	0.000252793	Down
westarA080034570	1172.01	311.557	1.91061	2.21102e-05	0.000252796	Down
westarA050007530	158.918	28.4599	2.48333	2.24626e-05	0.000256511	Down
westarA070044420	277.589	71.1584	1.9612	2.2556e-05	0.000257472	Down
westarC020009400	193.352	42.5092	2.18212	2.2597e-05	0.000257835	Down
westarC050047900	1683.51	465.055	1.856	2.26429e-05	0.000258307	Down
westarA090018650	435.473	156.976	1.47107	2.26773e-05	0.000258646	Down
westarA090037300	23.9668	0.319795	6.10671	2.27681e-05	0.000259628	Down
westarA100003170	842.439	182.511	2.20547	2.2786e-05	0.00025978	Down
westarC030020440	217.484	60.8387	1.83798	2.29053e-05	0.000260981	Down
westarA060030360	43.8201	0.319795	6.97571	2.2973e-05	0.000261645	Down
westarC060030480	6282.54	2604.71	1.27027	2.30001e-05	0.000261868	Down
westarA080030110	511.288	51.6858	3.31029	2.30019e-05	0.000261868	Down
westarA070004220	1065.41	311.825	1.77162	2.33145e-05	0.000265103	Down
westarA090060840	19539.3	4218.45	2.21159	2.334e-05	0.00026534	Down
westarA070019670	17.1155	0	6.58201	2.33506e-05	0.000265406	Down
westarC020050500	491.786	108.051	2.1858	2.3484e-05	0.000266706	Down
westarC050019920	476.371	129.702	1.87694	2.3559e-05	0.000267449	Down
westarC050007900	249.595	80.5417	1.6312	2.35797e-05	0.000267569	Down
westarA020025070	747.831	176.264	2.08469	2.35839e-05	0.000267569	Down
westarC070054550	698.672	143.552	2.28337	2.36063e-05	0.000267769	Down
westarA070040560	55.9567	11.3449	2.30319	2.369e-05	0.00026861	Down
westarC010003720	1717.69	541.243	1.66591	2.36982e-05	0.000268648	Down
westarA050014880	3168.58	814.077	1.96037	2.40547e-05	0.000272304	Down
novel.6224	188.486	43.917	2.1022	2.40807e-05	0.000272543	Down
westarC040012020	2567.85	893.239	1.52314	2.41007e-05	0.000272714	Down
westarA060018490	650.5	115.26	2.49744	2.41828e-05	0.000273533	Down
westarA100028270	187.244	43.7633	2.09579	2.43337e-05	0.000275129	Down
novel.2855	55.9921	0.671529	6.41697	2.43754e-05	0.000275544	Down
novel.5587	176.008	12.8233	3.78116	2.44036e-05	0.000275696	Down
westarA090010610	560.264	110.561	2.34098	2.45118e-05	0.000276863	Down
westarA060044890	37.2146	3.76655	3.28515	2.45539e-05	0.000277283	Down
novel.558	138.334	36.888	1.90683	2.45833e-05	0.000277558	Down
westarC070061880	35.3106	2.01459	4.15823	2.48707e-05	0.000280464	Down
westarC010017850	32.5195	3.28717	3.32046	2.51017e-05	0.000282955	Down
westarA010033180	43.6278	3.35765	3.72217	2.51481e-05	0.000283415	Down
westarC090028890	851.478	274.099	1.63427	2.51664e-05	0.000283513	Down
westarC070019190	827.438	205.824	2.00748	2.52155e-05	0.000283951	Down
westarA030046020	289.214	74.0034	1.96318	2.53082e-05	0.000284824	Down
westarC090064070	149.091	23.2206	2.68654	2.53727e-05	0.000285378	Down
westarA010003720	424.636	36.3715	3.54754	2.54226e-05	0.000285819	Down
westarA090020110	31.7346	1.69479	4.26827	2.54323e-05	0.000285819	Down
westarC090021160	460.212	114.531	2.005	2.54683e-05	0.000286166	Down
westarC030067270	109.113	19.0581	2.51999	2.56809e-05	0.000288381	Down
westarC090003910	30.0509	0.703469	5.50728	2.57048e-05	0.000288591	Down
westarC040009580	177.855	26.3332	2.74833	2.57916e-05	0.000289508	Down
westarC090048550	71.5829	9.63678	2.87725	2.58101e-05	0.000289658	Down
westarC030031110	17.3495	0	6.60041	2.58832e-05	0.000290362	Down
westarC070000820	43.8912	3.67744	3.59654	2.59394e-05	0.000290933	Down
westarA020021590	431.335	127.974	1.75165	2.59945e-05	0.000291494	Down
westarC010012020	947.534	176.113	2.42799	2.60228e-05	0.000291753	Down
westarC050054850	86.0268	11.4279	2.90393	2.61288e-05	0.000292859	Down
westarA060032140	3499.8	1305.81	1.4222	2.61319e-05	0.000292859	Down
westarA100021780	221.81	15.2216	3.86799	2.61743e-05	0.000293275	Down
westarC090035420	40398.2	11911.7	1.76188	2.65196e-05	0.000296847	Down
westarC090016620	689.741	115.138	2.58343	2.65345e-05	0.000296954	Down
westarC010009410	2085.31	339.303	2.61976	2.65524e-05	0.000297036	Down
westarC030081850	955.849	327.434	1.54532	2.66077e-05	0.000297536	Down
westarC070022830	158.542	36.7319	2.10455	2.67453e-05	0.000298895	Down
westarC020064990	772.212	151.379	2.35138	2.68357e-05	0.000299786	Down
westarA060020590	193.2	54.3792	1.83169	2.69017e-05	0.000300463	Down
westarA100019590	332.368	78.6504	2.079	2.69655e-05	0.000301115	Down
westarA090047870	29.9229	0.63959	5.53542	2.70756e-05	0.000302164	Down
novel.554	369.09	88.7868	2.05551	2.7257e-05	0.000304066	Down
westarC070062020	53.3545	4.38091	3.63005	2.72623e-05	0.000304066	Down
westarA070043070	371.36	67.3059	2.4629	2.73055e-05	0.000304367	Down
westarA040001640	132.839	40.3848	1.71438	2.7334e-05	0.000304623	Down
westarA030000790	40.0803	3.98404	3.34764	2.73697e-05	0.00030496	Down
westarC040038970	3957.43	1076.23	1.87829	2.73831e-05	0.000305049	Down
novel.5581	5757.92	1415.31	2.02425	2.74478e-05	0.000305534	Down
westarC040055970	458.927	127.539	1.84565	2.7489e-05	0.000305918	Down
westarC050059700	89.0204	21.5839	2.04268	2.74939e-05	0.000305918	Down
westarA090010810	488.683	88.246	2.46843	2.75117e-05	0.000305994	Down
westarA100025360	323.922	64.2139	2.33203	2.76036e-05	0.000306891	Down
westarC010023800	855.314	263.448	1.69781	2.78156e-05	0.000309109	Down
westarC020058160	848.711	291.312	1.54207	2.78859e-05	0.000309604	Down
westarA050009260	213.407	41.9923	2.34673	2.793e-05	0.000310032	Down
westarA080019820	26.4231	0.319795	6.24527	2.79718e-05	0.000310372	Down
westarC070035810	16.7515	0	6.55117	2.79775e-05	0.000310374	Down
westarA010010880	151.352	43.0594	1.81349	2.81261e-05	0.000311776	Down
westarC030035080	45.7906	1.91877	4.56739	2.81966e-05	0.000312348	Down
westarA060029980	79.9199	17.6957	2.17206	2.8209e-05	0.000312385	Down
westarA050021130	75.6308	8.85688	3.08395	2.83395e-05	0.000313644	Down
westarA090001930	202.121	43.2159	2.22035	2.83557e-05	0.000313761	Down
westarC050005940	486.749	141.935	1.77684	2.84573e-05	0.000314761	Down
novel.1872	374.688	79.8129	2.22931	2.84705e-05	0.000314845	Down
westarA020003290	116.969	18.3408	2.67002	2.84998e-05	0.000315107	Down
novel.1340	553.323	102.795	2.42885	2.87075e-05	0.000317278	Down
westarC090006350	93.5406	15.1763	2.62189	2.87387e-05	0.00031756	Down
novel.6308	27.5267	0.991324	4.81546	2.87484e-05	0.000317605	Down
westarA090015870	313.222	67.2925	2.21872	2.88697e-05	0.000318882	Down
westarA090046910	6523.37	2175.02	1.58444	2.88879e-05	0.00031902	Down
westarC060023350	47.1442	3.77974	3.62574	2.89374e-05	0.000319504	Down
westarC010049660	73.4306	16.2051	2.1738	2.91143e-05	0.000321204	Down
westarC080049330	2241.68	1042.34	1.10474	2.92289e-05	0.000322341	Down
westarA040008350	676.344	123.227	2.45574	2.92646e-05	0.000322671	Down
westarC060033420	712.46	154.926	2.1997	2.9358e-05	0.00032351	Down
westarC080026000	259.538	71.1599	1.86666	2.95784e-05	0.000325554	Down
westarA080021150	1889.99	757.116	1.31962	2.967e-05	0.000326434	Down
westarC040032110	229.382	72.125	1.66996	2.97261e-05	0.000326923	Down
westarC020019800	33.2937	1.02326	5.07074	2.97628e-05	0.000327263	Down
westarA080023420	35.3735	1.27918	4.77787	2.99555e-05	0.000329188	Down
westarC070054680	801.953	243.992	1.71555	3.00931e-05	0.000330504	Down
westarC060018880	24.2397	0.319795	6.12729	3.02316e-05	0.000331688	Down
westarA050018010	241.869	84.9518	1.50782	3.02349e-05	0.000331688	Down
westarA050029540	616.967	192.597	1.67806	3.02364e-05	0.000331688	Down
westarC080012880	6622.32	1892.55	1.80693	3.03988e-05	0.000333339	Down
westarC050012480	650.744	162.276	2.00391	3.05173e-05	0.000334508	Down
westarA060042700	31.2304	1.02326	4.97988	3.06248e-05	0.000335489	Down
westarC010009360	54.9943	1.02326	5.78737	3.06745e-05	0.000335967	Down
westarA050023590	31.3367	2.88423	3.43473	3.07252e-05	0.000336391	Down
novel.1676	59.4075	5.34029	3.48918	3.08247e-05	0.000337348	Down
novel.3623	460.34	171.321	1.42686	3.0853e-05	0.000337592	Down
westarC070050300	131.641	37.7191	1.80237	3.08968e-05	0.000338006	Down
westarA040024090	158.183	25.6972	2.62368	3.09336e-05	0.000338295	Down
novel.862	116.988	19.0197	2.62734	3.09353e-05	0.000338295	Down
westarA080028720	566.282	206.661	1.45444	3.09976e-05	0.00033891	Down
westarC040066360	63.4552	7.45654	3.07478	3.10138e-05	0.000339021	Down
novel.5973	54.2134	3.35765	4.033	3.11621e-05	0.000340509	Down
westarA070024280	532.514	184.631	1.52778	3.1198e-05	0.000340834	Down
westarC030062930	128.32	32.731	1.96899	3.12061e-05	0.000340856	Down
westarA090043490	83.5932	16.5568	2.33424	3.12785e-05	0.000341448	Down
westarC010007880	25.9048	0.351734	6.21616	3.13227e-05	0.000341797	Down
westarC030032940	383.824	55.8271	2.78196	3.13297e-05	0.000341807	Down
westarA060028970	189.126	60.5629	1.64253	3.14866e-05	0.000343318	Down
westarC060015900	56.6344	8.00043	2.81756	3.16417e-05	0.00034474	Down
westarC080046570	174.622	20.725	3.0667	3.17386e-05	0.000345662	Down
westarA040024820	244.622	77.2133	1.66128	3.17982e-05	0.000346176	Down
westarC050018930	404.52	103.937	1.96	3.20912e-05	0.000349161	Down
westarC070033280	2041.08	756.683	1.43118	3.20991e-05	0.000349161	Down
westarC080045480	837.253	263.338	1.66837	3.21035e-05	0.000349161	Down
westarA090058450	31.5301	2.01459	4.00155	3.22128e-05	0.000349942	Down
westarA060029920	56.9671	3.66413	3.92893	3.22987e-05	0.000350739	Down
westarA030038690	171.136	41.6655	2.03727	3.27157e-05	0.000355061	Down
westarA020032660	715.634	283.947	1.33414	3.29383e-05	0.000357338	Down
westarA090018960	61.6109	11.9272	2.36998	3.30106e-05	0.000357984	Down
westarA050012980	140.429	45.3161	1.63059	3.30295e-05	0.000358119	Down
westarA020019160	33.5192	1.66285	4.35314	3.31727e-05	0.000359394	Down
westarA010010210	170.88	49.1342	1.79546	3.33054e-05	0.000360692	Down
westarC090060860	46.7209	6.91936	2.74232	3.33817e-05	0.000361362	Down
westarA060016670	32.3407	1.63091	4.31902	3.33866e-05	0.000361362	Down
westarC080029410	323.452	79.6798	2.02088	3.35166e-05	0.000362628	Down
westarA060013750	109.94	14.152	2.95935	3.35963e-05	0.00036335	Down
westarA070041070	432.294	130.669	1.72651	3.36992e-05	0.000364392	Down
westarUncluster0063290	686.031	260.488	1.39806	3.37706e-05	0.000365023	Down
westarA090004330	29.1593	0.63959	5.49746	3.39189e-05	0.000366556	Down
westarC080025660	137.685	43.7931	1.65062	3.40282e-05	0.000367595	Down
westarA090061270	1393.35	439.337	1.66499	3.41629e-05	0.000368837	Down
westarC070037160	1895.99	737.569	1.36207	3.42144e-05	0.000369278	Down
westarC060025570	13476	4441.35	1.60124	3.43659e-05	0.000370814	Down
novel.635	230.497	28.4392	3.01506	3.43958e-05	0.000371033	Down
westarA030024980	408.27	122.884	1.73153	3.45071e-05	0.000371979	Down
westarC030035640	39.506	2.62224	3.92036	3.4526e-05	0.000372111	Down
westarA100029650	190.505	56.8636	1.74325	3.46068e-05	0.000372839	Down
westarC050038180	233.783	65.6924	1.83066	3.47057e-05	0.00037376	Down
westarC030008150	85.1184	16.9477	2.32961	3.47144e-05	0.000373783	Down
westarA010023250	940.656	326.624	1.5257	3.4928e-05	0.000375606	Down
westarA080024220	359.075	43.0097	3.06374	3.50763e-05	0.000377026	Down
westarA090042140	26.0612	0.991324	4.73831	3.51033e-05	0.000377245	Down
westarA090056740	1830.24	464.224	1.9787	3.51971e-05	0.000377962	Down
westarC050041640	302.821	111.083	1.44519	3.55422e-05	0.000381375	Down
westarA020022100	52.5096	7.83425	2.7499	3.55798e-05	0.000381706	Down
novel.5327	1886.92	644.463	1.54968	3.55975e-05	0.000381822	Down
westarA020007950	59.6051	11.5562	2.3661	3.56227e-05	0.00038202	Down
westarA070013160	213.348	37.3269	2.50979	3.56951e-05	0.000382695	Down
westarUncluster0040160	16.7099	0	6.546	3.57049e-05	0.000382695	Down
westarC020008260	72.4223	5.56427	3.70633	3.57061e-05	0.000382695	Down
westarA050037020	63.8556	3.54968	4.16629	3.58459e-05	0.000383898	Down
westarC030076390	316.934	86.7655	1.86865	3.61488e-05	0.000386551	Down
novel.33	247.988	67.1576	1.88498	3.61603e-05	0.0003866	Down
westarUncluster0034480	85.4759	19.6454	2.12606	3.6228e-05	0.000387177	Down
westarA060013710	626.612	184.32	1.76397	3.66075e-05	0.000390933	Down
westarC080007600	639.906	135.839	2.2355	3.67728e-05	0.000392549	Down
westarC090041280	1573.31	439.612	1.83886	3.68987e-05	0.000393648	Down
novel.2986	77.0949	15.0986	2.3425	3.69043e-05	0.000393648	Down
westarC080046180	3849.68	1299.5	1.5668	3.69109e-05	0.000393648	Down
westarA080026640	41.067	1.27918	4.99348	3.69467e-05	0.000393955	Down
westarC060034490	683.051	251.465	1.44189	3.70103e-05	0.000394559	Down
westarA040016420	308.646	97.6151	1.65862	3.70493e-05	0.000394898	Down
westarC020013330	243.938	45.9834	2.40886	3.71557e-05	0.000395957	Down
westarA090040110	194.893	46.5006	2.0673	3.72977e-05	0.000397319	Down
westarC030072640	51.3083	3.77326	3.79518	3.73094e-05	0.000397368	Down
westarA080028290	154.773	37.3992	2.04543	3.76814e-05	0.000400721	Down
westarA060040300	51.6004	6.22857	3.03054	3.76919e-05	0.000400756	Down
westarC040052150	605.886	195.415	1.63236	3.78195e-05	0.000401961	Down
westarC030051370	183.892	57.9576	1.66272	3.79251e-05	0.000402854	Down
westarA050013360	9200.35	2741.43	1.74665	3.79661e-05	0.000403136	Down
westarC060035110	167.013	40.5514	2.03737	3.80373e-05	0.000403815	Down
novel.6080	854.601	232.765	1.87532	3.8201e-05	0.000405369	Down
westarC040052950	83.9911	20.6438	2.0227	3.8235e-05	0.000405606	Down
westarA020022160	16.634	0	6.54366	3.82741e-05	0.000405945	Down
westarC090051400	179.089	42.758	2.06235	3.82817e-05	0.000405948	Down
westarC020055240	86.1052	14.4217	2.57405	3.86279e-05	0.000409387	Down
westarC010039910	352.797	71.5495	2.29939	3.86803e-05	0.000409739	Down
westarA010032030	368.579	78.4027	2.23117	3.86831e-05	0.000409739	Down
westarC070014250	616.689	80.5078	2.93772	3.89002e-05	0.000411872	Down
westarC060030910	67.9759	8.57614	2.9777	3.89375e-05	0.000412066	Down
westarC030000830	229.837	75.8646	1.60015	3.89413e-05	0.000412066	Down
westarA060037470	187.305	54.3921	1.78445	3.8976e-05	0.000412296	Down
westarC040049990	16.1089	0	6.49458	3.90485e-05	0.000412985	Down
westarA090061170	2326.76	954.637	1.28512	3.91812e-05	0.000414154	Down
westarC080048010	427.958	102.985	2.05499	3.92032e-05	0.00041423	Down
westarA100016640	160.685	35.4484	2.17553	3.92724e-05	0.000414804	Down
westarA040025390	83.7349	15.106	2.47612	3.93413e-05	0.000415376	Down
westarA030010500	19.17	0	6.74344	3.94191e-05	0.000415962	Down
westarC070020570	15.7985	0	6.46844	3.94327e-05	0.000416027	Down
westarA010014020	407.132	129.961	1.64612	3.95204e-05	0.000416795	Down
westarA080016810	2975.2	1168.67	1.34799	3.95291e-05	0.000416809	Down
westarC070045140	887.788	204.232	2.12036	3.95389e-05	0.000416834	Down
westarA050011510	346.355	83.5834	2.04829	3.98645e-05	0.00042003	Down
westarA020036340	84.4058	6.84345	3.62672	3.98647e-05	0.00042003	Down
westarA020022130	271.278	59.4326	2.19184	3.99644e-05	0.000420922	Down
westarC010022530	288.538	28.5301	3.34148	3.99872e-05	0.000421084	Down
westarC020016840	1173.99	314.834	1.89808	4.00929e-05	0.000421959	Down
westarC090060430	101.333	9.93124	3.33846	4.0226e-05	0.000422962	Down
westarC060003870	96.5887	13.2322	2.86937	4.0368e-05	0.000424376	Down
westarA020039540	1268.66	304.596	2.0577	4.03931e-05	0.00042456	Down
novel.6392	54.5447	0.959385	5.81892	4.04146e-05	0.000424627	Down
westarA030044320	27.3102	0.319795	6.29293	4.0447e-05	0.000424887	Down
westarA070036090	41.7357	3.03785	3.80585	4.05057e-05	0.000425424	Down
westarA090007510	1293.56	349.36	1.88798	4.05478e-05	0.000425787	Down
westarA070009320	330.47	68.7054	2.26746	4.05636e-05	0.000425872	Down
westarC050054110	160.037	38.3634	2.05527	4.06736e-05	0.00042692	Down
novel.1197	87.5937	16.6984	2.39707	4.06786e-05	0.00042692	Down
novel.2791	138.193	27.8641	2.30531	4.06868e-05	0.000426926	Down
westarC070026810	41.1739	0.959385	5.41155	4.07723e-05	0.000427662	Down
westarA090012650	423.752	174.914	1.27678	4.09142e-05	0.000428726	Down
westarA100012170	53.0593	7.16932	2.89139	4.09196e-05	0.000428726	Down
westarC030005200	241.066	64.4303	1.90026	4.10969e-05	0.000430261	Down
westarA090055070	1132.88	219.915	2.36512	4.11615e-05	0.000430777	Down
westarC090050520	126.7	31.1445	2.02613	4.12024e-05	0.000431123	Down
westarC060024610	1125.32	314.499	1.83885	4.12283e-05	0.000431314	Down
westarA040025670	131.169	18.2971	2.83607	4.12512e-05	0.000431473	Down
westarC050058320	364.294	93.1563	1.96524	4.13135e-05	0.000432044	Down
westarA020010170	471.057	94.9425	2.30898	4.14079e-05	0.00043287	Down
novel.934	35.3629	1.40694	4.72197	4.14278e-05	0.000432972	Down
novel.4380	262.562	70.532	1.89379	4.14331e-05	0.000432972	Down
westarC030073150	334.22	123.081	1.43981	4.14476e-05	0.000433042	Down
novel.544	128.872	38.1853	1.75157	4.15504e-05	0.000434035	Down
westarC030019330	24.5462	0.351734	6.13822	4.15804e-05	0.000434234	Down
westarC050004660	75.0755	6.61947	3.51083	4.16182e-05	0.000434338	Down
westarC030021920	51.7751	8.50578	2.61015	4.17045e-05	0.000435077	Down
westarC040018760	517.162	191.19	1.43489	4.17704e-05	0.000435683	Down
westarA040017550	581.617	191.208	1.60366	4.21919e-05	0.000439834	Down
westarA090048770	215.391	45.8677	2.23126	4.22254e-05	0.000440102	Down
westarC070042230	263.719	85.5101	1.62456	4.237e-05	0.000441527	Down
westarC010049060	142.18	28.6688	2.30352	4.23824e-05	0.000441574	Down
westarC090006050	37.8942	2.33438	4.04682	4.26165e-05	0.000443847	Down
westarA060004150	2550.89	1022.75	1.31824	4.26955e-05	0.000444587	Down
westarC050014140	105.075	28.5098	1.87899	4.28339e-05	0.000445862	Down
westarA010042240	750.354	276.762	1.43814	4.31901e-05	0.000449404	Down
westarC080033130	946.692	257.971	1.8756	4.33643e-05	0.000451049	Down
[truncated: 11,420 more rows]

## Sheet: Table S3
Table S3: Differentially expressed genes (DEGs) in ZS5 infected by Xcc for 5 days compared with uninfected ZS5.
Id	ZS5-0 expression	ZS5-5 expression	log2FoldChange	pvalue	padj	Regulate
westarC080013260	327.405	17.0078	4.2668	2.54081e-33	1.26698e-28	Down
westarC080036710	211.154	10.3053	4.35279	1.61576e-20	8.05699e-17	Down
westarA080019730	968.397	71.6546	3.7546	1.9193e-20	8.70056e-17	Down
westarC050060450	157.999	10.7923	3.87377	2.83735e-11	1.96506e-08	Down
westarA070040400	803.69	141.133	2.50887	3.12792e-11	2.10775e-08	Down
westarA100016020	55.71	1.31036	5.38412	4.65915e-10	2.23393e-07	Down
westarA090041180	185.129	19.175	3.26531	9.06124e-10	4.03427e-07	Down
westarC060001450	2659.07	750.916	1.82412	1.12405e-09	4.79068e-07	Down
westarA040031270	201.26	57.6164	1.80196	1.22839e-09	5.19101e-07	Down
novel.5056	186.847	29.1577	2.67371	2.15628e-09	8.02411e-07	Down
westarA070025360	131.966	37.1152	1.83029	2.22872e-09	8.23222e-07	Down
westarA100029980	175.876	17.261	3.3538	2.92643e-09	1.05744e-06	Down
westarC030015770	307.962	46.9126	2.71793	1.31004e-08	4.08281e-06	Down
westarC060039810	228.596	74.5011	1.6185	1.8556e-08	5.57406e-06	Down
westarC030016730	264.296	96.7489	1.44896	2.96101e-08	8.295e-06	Down
westarC050022370	363.464	57.7882	2.65197	3.05266e-08	8.45673e-06	Down
westarA060008480	305.022	90.1213	1.75706	4.05006e-08	1.05185e-05	Down
novel.635	153.204	15.7481	3.27967	4.68285e-08	1.20275e-05	Down
westarC060040600	1236.74	314.929	1.97377	6.74538e-08	1.69024e-05	Down
westarC030036530	793.842	325.393	1.28627	7.05447e-08	1.74144e-05	Down
westarA090055000	260.203	94.6419	1.45832	8.09162e-08	1.92137e-05	Down
westarA030039160	1435.28	379.56	1.91876	1.19955e-07	2.69439e-05	Down
westarA050031700	583.449	119.904	2.28312	1.54631e-07	3.25936e-05	Down
westarA010019060	418.045	160.938	1.37669	1.55252e-07	3.25936e-05	Down
westarC040004320	363.025	109.032	1.7359	1.58163e-07	3.27254e-05	Down
westarA060033650	655.49	192.61	1.76697	1.69031e-07	3.42631e-05	Down
novel.489	398.468	118.967	1.74321	2.26425e-07	4.27677e-05	Down
westarA020005990	610.944	297.371	1.03882	2.77847e-07	5.01986e-05	Down
westarC030001560	59.136	2.99297	4.30727	3.5672e-07	6.28545e-05	Down
westarC090054140	722.392	278.039	1.37756	4.63706e-07	8.02872e-05	Down
westarC040038360	786.656	265.454	1.56675	4.88159e-07	8.41802e-05	Down
westarC090068500	116.99	17.2598	2.76766	5.26138e-07	8.82239e-05	Down
westarA030011710	259.886	86.102	1.59167	7.51737e-07	0.000119762	Down
westarC050050210	390.627	110.162	1.82671	7.80773e-07	0.000123207	Down
westarC050010660	1309.86	545.428	1.26371	7.84672e-07	0.000123431	Down
westarC030060750	89.305	6.99473	3.67202	1.06816e-06	0.00016099	Down
westarA020038010	5848.53	2570.25	1.18613	1.13377e-06	0.000169134	Down
westarC050043710	571.432	207.316	1.46226	1.34499e-06	0.000196105	Down
westarA070039120	78.8406	19.5965	2.00167	1.628e-06	0.000227958	Down
westarC030082910	1764.34	672.187	1.3918	1.63203e-06	0.000227958	Down
westarC040068350	985.359	272.725	1.85293	1.72352e-06	0.00023807	Down
westarC090065590	94.5998	27.5224	1.78186	1.87822e-06	0.000256596	Down
westarC030038730	1083.1	442.669	1.29027	1.93195e-06	0.000263215	Down
novel.45	132.093	23.6129	2.48136	2.25734e-06	0.000301776	Down
westarA050014880	2728.33	948.322	1.52432	2.44032e-06	0.000317719	Down
westarA080005890	85.6552	16.3579	2.38868	2.65986e-06	0.000342723	Down
westarA030028190	1122.7	104.695	3.4222	2.68139e-06	0.000343978	Down
westarA030026670	191.642	71.5976	1.41795	3.15413e-06	0.000390718	Down
novel.4781	327.587	108.894	1.59114	3.16817e-06	0.000391041	Down
westarA040023290	67.9424	6.50755	3.39919	3.20387e-06	0.000394472	Down
westarA070040450	45.9161	3.27591	3.80025	3.27986e-06	0.000400732	Down
westarA050025750	490.688	198.341	1.3058	4.11372e-06	0.000472652	Down
westarC070055880	2136.31	803.752	1.4099	4.41224e-06	0.000498903	Down
westarUncluster0033560	61.3174	5.0052	3.60946	4.81994e-06	0.00053174	Down
westarA010042680	205.063	52.0292	1.97675	4.98881e-06	0.000542008	Down
westarC030086540	2976.83	1081.52	1.46047	5.27729e-06	0.000567138	Down
westarC020055150	4705.65	2103.63	1.16156	5.37417e-06	0.000569547	Down
westarA090055720	1075.72	423.461	1.34482	5.62993e-06	0.000588546	Down
westarC090063510	343.861	131.447	1.38653	5.76783e-06	0.000597948	Down
westarC040056690	3114.04	1119.93	1.47512	5.85826e-06	0.000603558	Down
westarC070048450	2660.74	1067.02	1.31851	6.0852e-06	0.000623077	Down
westarC060017090	349.933	106.365	1.71921	6.63141e-06	0.000663271	Down
westarA020019430	469.588	198.121	1.24659	6.73257e-06	0.000668951	Down
westarA080001540	3838.22	1601.23	1.26105	6.89707e-06	0.000681034	Down
westarUncluster0035710	92.4753	9.6661	3.25703	7.32156e-06	0.000708912	Down
westarA070008790	256.066	86.9925	1.55489	7.60749e-06	0.000728115	Down
westarC090050600	1327.79	553.266	1.26255	7.62867e-06	0.000728742	Down
novel.3805	389.688	148.256	1.39272	8.14731e-06	0.000770902	Down
westarA040005350	884.566	374.324	1.24099	8.19031e-06	0.000773503	Down
westarC080043050	1331.18	534.713	1.31516	1.02648e-05	0.000923928	Down
westarC060043690	275.731	110.289	1.32144	1.04557e-05	0.000932691	Down
westarA070006940	1027.07	446.336	1.20143	1.05347e-05	0.00093639	Down
westarC040031020	247.522	99.9077	1.30696	1.12962e-05	0.000995206	Down
westarA030014780	590.35	32.8932	4.16631	1.14687e-05	0.00100685	Down
westarA070018120	4111.6	1502.4	1.45224	1.16947e-05	0.00102308	Down
novel.2154	560.075	250.769	1.1585	1.23183e-05	0.00106641	Down
westarC040052940	649.226	293.252	1.14541	1.24086e-05	0.00107236	Down
westarC040068520	18.7119	0	6.67024	1.28776e-05	0.00110714	Down
westarC080048780	968.875	417.832	1.21321	1.32821e-05	0.0011341	Down
westarA090008420	899.394	307.827	1.546	1.34624e-05	0.00114557	Down
westarA050016340	639.346	270.847	1.23961	1.40257e-05	0.0011814	Down
westarA090001960	775.667	328.177	1.2397	1.44276e-05	0.00121321	Down
westarA090009960	71.8448	12.0826	2.56741	1.68929e-05	0.00138416	Down
westarC020044660	973.992	349.184	1.47944	1.72515e-05	0.00140108	Down
westarA060037050	1038.29	458.096	1.17955	1.79688e-05	0.00144986	Down
westarC010000330	758.584	374.21	1.01974	1.86544e-05	0.0014931	Down
westarA060014530	3165.12	1370.85	1.20737	1.87163e-05	0.00149565	Down
westarA060045870	262.546	70.9861	1.88557	1.96202e-05	0.0015579	Down
westarC040041080	109.27	21.1681	2.36532	2.02904e-05	0.00160346	Down
westarA090038700	571.998	246.944	1.21089	2.05648e-05	0.00162001	Down
westarC060041300	1087.99	467.17	1.21902	2.07742e-05	0.00163137	Down
westarC060017070	851.31	260.129	1.71072	2.1022e-05	0.00163604	Down
westarA070015560	1936.37	815.831	1.24674	2.10308e-05	0.00163604	Down
westarA090034570	1200.2	571.136	1.07087	2.13176e-05	0.00165062	Down
westarA030004600	792.712	243.361	1.70262	2.23398e-05	0.00171381	Down
novel.5106	768.336	242.025	1.66586	2.37604e-05	0.00180337	Down
novel.4940	123.956	38.9061	1.66597	2.60293e-05	0.00194304	Down
westarA050020490	477.44	209.343	1.18831	2.61039e-05	0.0019457	Down
westarC090067650	1619.38	705.832	1.19741	2.63303e-05	0.00195964	Down
novel.6150	203.695	100.507	1.01878	2.73617e-05	0.00202432	Down
westarA040018610	638.455	314.154	1.02247	2.77215e-05	0.00204609	Down
westarC070014250	507.911	235.218	1.10939	2.7738e-05	0.00204609	Down
westarC090008740	510.24	202.337	1.33247	2.82294e-05	0.00207009	Down
westarC030082890	65.751	11.4394	2.52006	2.85866e-05	0.0020932	Down
novel.2487	611.286	280.573	1.124	2.91631e-05	0.0021255	Down
westarC070043930	2028.05	747.729	1.43955	2.99999e-05	0.00217118	Down
westarA100002120	1560.55	591.79	1.39847	3.07521e-05	0.00221311	Down
westarC080047950	338.009	163.337	1.04918	3.20892e-05	0.00228917	Down
westarA100021780	240.421	70.206	1.77301	3.2651e-05	0.00231929	Down
westarUncluster0044930	61.4212	8.26376	2.89413	3.2786e-05	0.00232557	Down
westarA090004060	158.508	41.9975	1.91355	3.55438e-05	0.00248234	Down
westarC090045140	1426.06	656.982	1.11767	3.60705e-05	0.00250858	Down
westarA070037200	385.193	162.532	1.24354	3.63891e-05	0.00252633	Down
westarC080018630	561.446	173.65	1.69194	3.69583e-05	0.002549	Down
westarC040068790	180.807	54.6125	1.72407	3.8423e-05	0.00262821	Down
westarC020027590	901.739	403.845	1.15907	4.01096e-05	0.00272118	Down
westarC090028330	99.2523	21.3418	2.21174	4.18494e-05	0.00279735	Down
westarC020005580	421.701	202.978	1.05495	4.29322e-05	0.00285062	Down
westarC010021870	297.439	116.025	1.35559	4.5293e-05	0.00295998	Down
westarC040010380	64.6518	8.37041	2.94411	4.5351e-05	0.00295998	Down
westarA090045100	739.328	368.966	1.00226	4.5413e-05	0.00296016	Down
westarUncluster0027330	274.581	73.8493	1.8916	4.66175e-05	0.00301894	Down
westarA100000710	819.2	365.057	1.16531	4.69264e-05	0.003035	Down
westarA030023450	455.749	176.634	1.36571	5.05969e-05	0.00321403	Down
westarC080045810	2539.15	1006.81	1.33424	5.14037e-05	0.00326113	Down
westarC020025990	116.482	3.58819	5.01365	5.22528e-05	0.00328573	Down
westarC040066370	875.105	419.08	1.06121	5.25322e-05	0.00329888	Down
westarUncluster0053240	226.653	96.2623	1.23273	5.25942e-05	0.00329888	Down
westarC090066270	582.282	231.075	1.33217	5.64799e-05	0.00349426	Down
westarA030002020	317.326	93.4471	1.76269	5.66143e-05	0.00349639	Down
westarC080024260	259.62	84.2303	1.62499	5.66547e-05	0.00349639	Down
westarA010017330	127.909	48.4842	1.3988	5.81182e-05	0.00356905	Down
westarA060002680	398.411	140.472	1.50285	5.97238e-05	0.00365414	Down
westarA080028570	558.8	231.681	1.26933	6.08589e-05	0.00370089	Down
westarA030044810	852.788	400.372	1.08981	6.14754e-05	0.00372787	Down
westarC070058420	161.96	74.5318	1.12142	6.37933e-05	0.00383722	Down
westarA060038960	422.879	152.428	1.47048	6.52488e-05	0.00391062	Down
westarC040005290	344.103	125.794	1.45095	6.54324e-05	0.00391691	Down
westarC030008660	960.395	349.184	1.45872	6.59863e-05	0.00393119	Down
westarC090041280	1338.16	660.06	1.01884	6.9104e-05	0.00409248	Down
westarA080017700	337.981	125.665	1.42752	7.19283e-05	0.00422462	Down
westarC030013250	519.651	255.304	1.02401	7.94809e-05	0.00458717	Down
westarA060035410	837.926	398.405	1.07162	8.02476e-05	0.00462606	Down
westarA090022480	627.987	268.159	1.22634	8.09547e-05	0.0046507	Down
westarUncluster0006630	153.508	29.1824	2.39457	8.23857e-05	0.00469879	Down
westarA080023380	10338	4743.22	1.12399	8.25837e-05	0.00470096	Down
westarA090046820	238.001	86.5183	1.45738	8.42281e-05	0.00476974	Down
westarC070054360	886.289	329.587	1.42674	8.42565e-05	0.00476974	Down
westarA030043370	2999.73	1326.75	1.17669	8.42704e-05	0.00476974	Down
westarA020033540	200.508	77.9572	1.36004	8.52311e-05	0.00481319	Down
westarC040040810	1304.23	476.976	1.4507	8.99579e-05	0.00500642	Down
westarA010018740	204.324	79.4663	1.35966	9.25808e-05	0.0051238	Down
westarA020012680	1764.4	818.991	1.1068	9.48646e-05	0.00523856	Down
westarA050005930	176.242	83.7789	1.07192	9.55852e-05	0.00527086	Down
westarC070036480	1094.18	507.648	1.10742	9.56609e-05	0.00527086	Down
westarA100016770	837.444	345.327	1.27745	9.63777e-05	0.00529281	Down
westarC090052090	205.366	59.4031	1.78627	9.90812e-05	0.00538543	Down
westarC060003250	245.288	11.4834	4.41891	0.000104094	0.00559021	Down
westarC010059070	210.846	84.9303	1.30948	0.000104589	0.00560186	Down
westarC060024890	355.665	159.225	1.15741	0.000106395	0.0056803	Down
westarUncluster0013700	76.1994	24.9806	1.6079	0.000108772	0.00578751	Down
westarA050010500	275.737	127.69	1.10883	0.000110654	0.00586558	Down
westarC030020950	185.626	9.6661	4.26384	0.000110924	0.00586558	Down
westarC050050840	1322.25	542.188	1.28566	0.000111491	0.00587796	Down
westarC050057780	39.2902	2.34046	4.06801	0.000112219	0.00589654	Down
westarC030084020	1357.33	597.903	1.18313	0.000114483	0.00598393	Down
westarA050018700	18.7695	0.333587	5.70206	0.000116479	0.00606922	Down
westarUncluster0042930	31.3198	1.67061	4.2221	0.000117108	0.0060818	Down
westarA090042370	277.861	105.178	1.4003	0.000117209	0.0060818	Down
westarC020007100	378.904	152.979	1.30722	0.000118622	0.0061296	Down
westarC060037140	354.84	150.835	1.2318	0.00012073	0.00618092	Down
westarA020025070	563.112	235.03	1.25967	0.000122345	0.00623798	Down
westarA050032430	105.779	36.1414	1.54279	0.000124681	0.00634408	Down
westarA100005440	2715.31	1097.62	1.30649	0.000124941	0.00635084	Down
westarA070016420	271.697	116.766	1.21864	0.000129382	0.00653659	Down
westarC080005390	1187.45	503.957	1.23573	0.000130816	0.00658901	Down
westarC070054370	178.073	64.8074	1.45539	0.000131271	0.00660528	Down
westarC090064930	159.748	62.4175	1.35936	0.000133119	0.00667804	Down
westarA030047780	247.085	104.713	1.23578	0.000136573	0.00681705	Down
novel.2589	543.183	222.884	1.2854	0.000137257	0.00683746	Down
westarC060034890	337.567	149.291	1.17477	0.000140822	0.00699411	Down
westarC050058090	52.4632	9.08427	2.52552	0.00014482	0.00714287	Down
westarA090010810	353.066	103.457	1.76928	0.000150888	0.007391	Down
westarC020058590	192.4	93.3437	1.04194	0.000152315	0.00745355	Down
westarC040038450	31.2996	0.681843	5.53572	0.000155458	0.00755549	Down
westarC080029400	156.631	71.1652	1.13651	0.000156304	0.00758919	Down
westarA030036300	155.713	52.6207	1.56022	0.000157216	0.00761125	Down
westarA100001980	750.902	352.767	1.08907	0.000162405	0.00780282	Down
westarA020038400	1096.65	380.104	1.52809	0.000163894	0.00785826	Down
westarA030028250	182.554	80.8262	1.17216	0.000165169	0.00790417	Down
westarC090029990	133.63	63.1406	1.08368	0.000166925	0.0079653	Down
westarC030019330	29.086	4.44199	2.72399	0.00016749	0.00797831	Down
westarC030075500	142.786	55.8305	1.3557	0.00016976	0.0080398	Down
novel.4376	377.29	184.981	1.02666	0.000169777	0.0080398	Down
westarC020016840	1155.61	491.994	1.23127	0.000170514	0.0080511	Down
westarC080046560	217.729	85.5351	1.34449	0.000170842	0.00805201	Down
westarA010028910	164.506	77.3151	1.08962	0.000172375	0.00811658	Down
westarC090030810	1903.37	917.846	1.0518	0.000172845	0.00813107	Down
westarA010014440	637.414	262.586	1.27873	0.000178669	0.00832646	Down
westarUncluster0033620	73.24	9.40586	2.95761	0.000179881	0.00835426	Down
westarA090006180	68.2659	21.7567	1.64432	0.000179941	0.00835426	Down
westarA020006820	123.196	40.5404	1.5996	0.000182668	0.0084303	Down
westarA040004280	58.9141	17.2064	1.77544	0.000183523	0.00845782	Down
westarUncluster0006590	12.6487	0	6.0933	0.000184953	0.00849776	Down
westarC040057580	1078.84	420.593	1.35823	0.000185352	0.00850284	Down
westarA060041440	646.503	247.208	1.38577	0.000185801	0.00851561	Down
westarA050012940	561.934	264.745	1.08411	0.000187169	0.00855908	Down
westarC010050940	423.719	128.812	1.7159	0.000189147	0.00861964	Down
westarC050025560	101.387	33.7313	1.58228	0.000190764	0.0086569	Down
westarA070013970	813.502	334.575	1.28101	0.000190875	0.0086569	Down
westarC030032940	386.109	179.176	1.10722	0.00019824	0.00888305	Down
westarC080046570	139.406	55.6536	1.32027	0.000200104	0.00895707	Down
westarA050002420	165.948	55.9236	1.56388	0.000203291	0.00903666	Down
westarC060045600	187.424	86.4761	1.11282	0.000203332	0.00903666	Down
westarA020041880	2615.3	1294.08	1.01469	0.000204071	0.00905337	Down
westarA080028610	44.336	10.5949	2.05535	0.000205314	0.00909234	Down
westarC060019580	452.918	192.999	1.2289	0.000210982	0.00927745	Down
westarA080005180	1160.22	474.186	1.29024	0.000213934	0.0093907	Down
westarC040063430	160.021	49.3008	1.69435	0.000216643	0.00949288	Down
novel.1540	41.0498	9.75948	2.0723	0.00022122	0.00965104	Down
westarA030036350	150.946	73.8125	1.0351	0.000223307	0.00972508	Down
westarC030022980	341.455	154.751	1.14186	0.000229741	0.00991005	Down
westarC040068750	89.5546	22.7321	1.97355	0.000230547	0.00991908	Down
westarA050029030	207.973	100.168	1.05156	0.000234939	0.0100994	Down
westarA070045810	935.62	398.083	1.23196	0.00023658	0.0101446	Down
westarA030001160	224.495	83.0824	1.43121	0.000236603	0.0101446	Down
westarA090056740	1621.91	671.135	1.27247	0.000242352	0.0103139	Down
westarA040007250	130.444	37.9758	1.77743	0.000244638	0.0103732	Down
westarC040064450	2645.86	1132.25	1.22422	0.000245245	0.0103779	Down
westarA040017980	79.0225	29.1183	1.43708	0.000245374	0.0103779	Down
westarC070050600	31.1203	2.35245	3.7283	0.000245991	0.0103952	Down
westarUncluster0049940	584.816	51.1529	3.51497	0.000247157	0.0104257	Down
westarC070042030	421.069	170.991	1.29804	0.000247549	0.0104257	Down
westarA040025330	2279.79	1078.14	1.08013	0.000250766	0.0105168	Down
westarA080020050	273.197	116.88	1.22307	0.000252514	0.0105498	Down
westarC060024610	1035.38	460.14	1.16934	0.000252631	0.0105498	Down
westarC060047460	1650.45	623.358	1.40429	0.000252823	0.0105498	Down
westarA050038750	720.421	335.068	1.10341	0.000259304	0.0107127	Down
westarA030009940	189.186	94.451	1.00235	0.000260734	0.0107362	Down
westarA030013420	1304.69	536.332	1.2822	0.000263038	0.0107954	Down
westarA100027790	262.235	85.2921	1.61801	0.000263945	0.0108173	Down
westarA040029400	1302.53	605.102	1.10545	0.000264361	0.010823	Down
westarA060028210	1323.88	562.847	1.23342	0.000273426	0.0110781	Down
westarC070041230	187.89	89.5417	1.07095	0.000277428	0.0111925	Down
westarC020055560	305.029	98.1468	1.63469	0.000278004	0.0112054	Down
westarC020027490	420.17	189.498	1.14722	0.000279657	0.0112259	Down
novel.256	171.196	64.187	1.41056	0.000283248	0.0113339	Down
novel.6080	865.461	388.637	1.15417	0.000288881	0.011524	Down
westarA030023170	378.734	130.187	1.53911	0.000290276	0.0115612	Down
westarC050016940	3673.51	1730.11	1.08616	0.000290709	0.0115692	Down
novel.1089	3248.76	1509.64	1.10574	0.000293024	0.0116427	Down
westarA070017950	872.604	394.786	1.14338	0.000295303	0.0117146	Down
westarA030043740	480.894	190.819	1.33249	0.000303029	0.011983	Down
westarA100027600	274.426	121.216	1.17629	0.000308441	0.0121681	Down
westarA090052880	3648.66	1525.11	1.25822	0.000309335	0.012184	Down
westarA080030550	291.363	124.199	1.22816	0.000313186	0.0123145	Down
westarC020001460	498.732	240.315	1.05182	0.000313389	0.0123145	Down
westarA080019830	43.4454	5.46278	2.99467	0.00031396	0.0123273	Down
westarC040006110	449.121	213.35	1.07264	0.000322389	0.012579	Down
westarA030018440	97.9787	43.0129	1.18998	0.000325216	0.0126642	Down
westarC070033350	732.564	308.92	1.24466	0.000325256	0.0126642	Down
westarA020017240	396.436	167.863	1.2383	0.000327402	0.0126906	Down
westarC090013240	1063.17	465.386	1.19222	0.000331525	0.0127982	Down
westarA040001070	181.421	75.432	1.26654	0.000331601	0.0127982	Down
westarC030032740	530.213	227.818	1.21741	0.000334743	0.0129095	Down
westarC040061740	2223.62	1019.3	1.12502	0.00033508	0.0129125	Down
westarC040047440	94.928	33.2445	1.50746	0.00034158	0.0131224	Down
westarA040001560	432.271	173.336	1.31752	0.000342967	0.0131453	Down
westarC030082490	32.4215	4.76627	2.7837	0.000363574	0.0137242	Down
westarC030012550	134.907	44.7103	1.59018	0.000366184	0.0137809	Down
novel.2822	325.365	158.559	1.03527	0.000369114	0.0138683	Down
westarA010019950	330.616	126.005	1.38949	0.000374764	0.0140131	Down
westarC060003870	217.518	96.2602	1.17558	0.000374881	0.0140131	Down
novel.4110	643.384	255.465	1.33155	0.000379735	0.0141456	Down
westarA030028700	69.583	17.8806	1.95193	0.000382939	0.0142395	Down
westarC070022180	147.792	35.3965	2.06581	0.000386069	0.0143235	Down
westarA070013730	26.8659	2.29913	3.54452	0.000386346	0.0143235	Down
westarA050022480	74.8393	25.5675	1.54678	0.000396751	0.0146007	Down
westarC020017300	725.64	361.459	1.00429	0.000397102	0.0146029	Down
westarC040010000	1914.95	808.71	1.24331	0.000397476	0.0146058	Down
westarA020013020	675.714	291.183	1.21354	0.000398153	0.01462	Down
westarC070022070	154.647	68.4296	1.17477	0.000400723	0.0146367	Down
westarA060025310	245.918	119.536	1.03818	0.000405851	0.0147857	Down
westarA090019780	143.808	55.4916	1.37289	0.00040745	0.0148036	Down
westarC080000810	21.3022	2.07487	3.38459	0.000407542	0.0148036	Down
westarA090045840	205.202	77.3358	1.40544	0.000411931	0.0149172	Down
westarA060029590	145.89	69.0853	1.07486	0.000414374	0.014973	Down
westarA060012490	690.255	287.799	1.26085	0.000417729	0.0150615	Down
westarA090008240	187.052	70.8052	1.39769	0.000424465	0.0152602	Down
westarA060003430	528.637	216.493	1.28668	0.000430411	0.0154073	Down
novel.3705	314.706	102.262	1.61935	0.00043969	0.0156832	Down
westarC060035680	676.079	321.83	1.06978	0.00044222	0.0157397	Down
westarC070015420	193.097	81.3344	1.24417	0.000459826	0.0162503	Down
westarC080047330	130.551	39.2901	1.72933	0.00046781	0.0164824	Down
westarUncluster0050160	35.9198	3.02498	3.56696	0.000468044	0.0164824	Down
westarC090007440	271.238	92.6939	1.54663	0.000470819	0.0165684	Down
westarA100029220	999.149	451.485	1.14524	0.000476245	0.0167357	Down
westarC030027980	48.1298	9.79978	2.28415	0.00048138	0.0168575	Down
westarC030017680	214.702	73.8615	1.53824	0.000481402	0.0168575	Down
westarA010003600	426.052	197.588	1.10726	0.000486212	0.0169902	Down
westarC090007210	266.291	88.0393	1.59492	0.000486715	0.0169958	Down
westarC070039820	1980.72	977.808	1.01801	0.000488459	0.0170448	Down
westarA060019200	892.444	430.064	1.05236	0.000492239	0.0171168	Down
westarC050048450	292.927	139.601	1.06702	0.00049537	0.0172002	Down
westarC050005000	1777.28	816.898	1.12099	0.000496914	0.0172193	Down
westarA080020880	74.6522	19.9834	1.89395	0.000499877	0.017286	Down
westarC080059300	409.896	189.182	1.11386	0.000510285	0.0175663	Down
westarA030041020	18.9531	0.681843	4.80689	0.000510451	0.0175663	Down
westarA070036500	687.489	294.412	1.22252	0.000514365	0.0176766	Down
westarC060041740	46.8596	7.36301	2.66316	0.000516718	0.0177331	Down
westarA090014250	793.422	344.52	1.20277	0.000535945	0.0182453	Down
westarC030069710	589.25	260.583	1.17631	0.000541217	0.0183341	Down
novel.226	49.2884	10.388	2.25591	0.000563641	0.0189649	Down
westarA020000800	456.017	211.627	1.10571	0.00058272	0.0194363	Down
westarC080036810	117.529	8.44108	3.80254	0.00059086	0.0196553	Down
westarA020035400	697.847	278.59	1.32388	0.000592529	0.0196976	Down
westarA060016330	97.1054	20.6227	2.23307	0.00060038	0.019861	Down
westarC050059950	78.6238	3.02498	4.70292	0.000603363	0.0199229	Down
westarA060002810	177.623	81.5261	1.12269	0.000604714	0.0199432	Down
westarA030013090	854.865	380.246	1.16758	0.000609314	0.0200816	Down
westarC070026310	55.4917	18.5904	1.5751	0.000611466	0.0201392	Down
westarA030014370	224.416	98.652	1.18225	0.000614512	0.0202262	Down
novel.3482	625.361	268.024	1.2212	0.000617996	0.020314	Down
westarA050016410	295.052	118.649	1.31175	0.000619986	0.0203392	Down
westarA070024700	102.709	43.7854	1.23123	0.000625556	0.0204694	Down
westarC080020260	141.043	50.6402	1.47537	0.000631345	0.0206034	Down
westarC070062680	46.7774	14.7833	1.67045	0.000640192	0.020824	Down
westarA020019290	73.0087	28.9207	1.33869	0.00064534	0.0209232	Down
westarA040029240	167.559	52.2331	1.67953	0.00064576	0.0209232	Down
westarC050006790	1778.45	823.617	1.11015	0.000648586	0.0209875	Down
westarC060046310	322.482	112.725	1.51434	0.000651688	0.0210469	Down
westarA040027700	1273.81	635.611	1.00232	0.000653417	0.0210891	Down
westarUncluster0039890	142.119	8.6027	4.04379	0.000659419	0.0212141	Down
westarA010036850	115.181	53.3331	1.10628	0.000661378	0.0212375	Down
westarA040000660	440.316	192.419	1.19251	0.000661424	0.0212375	Down
westarA020002200	60.3934	15.6175	1.94261	0.000662755	0.0212529	Down
westarA100001060	92.9479	33.0161	1.48667	0.00066459	0.0212844	Down
westarA020042120	1605.35	764.355	1.07004	0.000667519	0.0213379	Down
westarA050035900	751.044	354.893	1.08037	0.000694043	0.0219318	Down
westarA050032940	1518.45	733.525	1.04914	0.000708169	0.0222653	Down
westarA070039530	123.518	48.6958	1.34025	0.000716055	0.0224849	Down
westarC010052070	247.599	110.351	1.16368	0.000732761	0.0229229	Down
westarC010018880	418.262	178.742	1.2249	0.000737917	0.0230408	Down
westarA080020930	265.174	102.636	1.36715	0.000743235	0.0231634	Down
westarC060036400	101.091	32.2692	1.64248	0.000749686	0.0232776	Down
westarA020004740	120.378	59.8047	1.00639	0.000767134	0.0236862	Down
westarA090053620	2442.22	1147.77	1.08905	0.000771034	0.0237477	Down
westarC010028960	351.867	153.634	1.19339	0.000780271	0.0239463	Down
westarA070018530	261.917	118.033	1.14651	0.000804744	0.024431	Down
westarA010015030	323.323	143.619	1.16825	0.000806847	0.024431	Down
westarA030025090	452.74	207.897	1.12131	0.000806894	0.024431	Down
westarC030065440	924.403	452.815	1.0287	0.000807914	0.024431	Down
westarA050029880	1737.64	187.363	3.21333	0.000808499	0.0244338	Down
westarA050034450	159.861	73.1496	1.12394	0.000810676	0.0244635	Down
novel.259	76.6421	25.1097	1.61202	0.000827753	0.02488	Down
westarA100028160	417.379	195.41	1.09325	0.000884488	0.0261696	Down
westarA030005180	126.319	44.8171	1.49067	0.000890234	0.0262206	Down
westarC060039870	623.842	291.851	1.09502	0.000898777	0.0263978	Down
westarA060007510	511.799	37.2923	3.77953	0.000920825	0.026915	Down
westarA020042700	28.1058	3.37056	3.06268	0.000934755	0.0271619	Down
westarC090014250	327.416	134.006	1.2868	0.000941995	0.0272779	Down
westarC030085450	19.8173	2.97166	2.72225	0.00095497	0.0275576	Down
westarC060016980	98.0631	28.4632	1.78003	0.000958776	0.0276515	Down
westarA080003160	1268.17	612.475	1.05019	0.000978691	0.0280829	Down
westarA020030660	1058.53	519.099	1.02725	0.000984185	0.0281941	Down
westarC050006740	440.409	202.409	1.11994	0.00103016	0.0291491	Down
westarC080055780	208.391	94.3616	1.14055	0.00103058	0.0291491	Down
westarC040053290	541.844	262.131	1.04651	0.00104522	0.0293721	Down
westarA080034590	433.091	191.073	1.17932	0.00104553	0.0293721	Down
westarC030034550	901.131	429.843	1.06689	0.00105386	0.0295229	Down
westarC060018440	100.407	33.0651	1.59987	0.00105607	0.0295516	Down
novel.4969	261.906	116.858	1.16165	0.00106196	0.0296525	Down
westarA020006720	237.535	93.271	1.34684	0.00106831	0.0297138	Down
westarC020055310	191.986	95.3904	1.00754	0.00106902	0.0297138	Down
westarA020002620	69.4955	23.286	1.56945	0.00107061	0.0297414	Down
westarC070057530	573.96	275.934	1.05635	0.00107926	0.0299485	Down
westarA100025830	418.431	204.266	1.03355	0.00109155	0.0301966	Down
westarC050052910	101.874	45.7818	1.14982	0.00109807	0.0303521	Down
westarA030018690	497.875	220.644	1.17255	0.0011023	0.0304353	Down
westarC030032450	598.601	251.357	1.25041	0.00111966	0.0307783	Down
westarA100021450	393.665	160.971	1.28846	0.00112563	0.0308574	Down
westarA050023510	100.159	44.2752	1.17803	0.00114093	0.031191	Down
westarA090022820	1123.62	542.247	1.05052	0.00115026	0.0313772	Down
westarA090011730	88.8219	40.3601	1.14051	0.00116461	0.0315959	Down
westarA060018570	230.273	93.6842	1.29431	0.00118515	0.0320834	Down
westarA010031700	122.299	52.6364	1.21218	0.00119514	0.0322583	Down
westarC070011100	256.521	121.064	1.08044	0.00121769	0.0326803	Down
westarA080007750	72.4118	28.5419	1.33939	0.00121958	0.0327061	Down
westarC050032590	271.832	104.55	1.37928	0.00121996	0.0327061	Down
westarC020046150	471.105	179.464	1.39093	0.00123211	0.032961	Down
westarC080056340	200.352	81.5616	1.29359	0.00123668	0.0330477	Down
westarA030043630	135.393	55.7014	1.27865	0.00126106	0.0335274	Down
westarC070049310	3404.51	1623.98	1.06787	0.00126734	0.0336686	Down
westarA100015350	232.307	87.1216	1.4124	0.00127737	0.0338809	Down
westarA030045700	276.089	133.745	1.04253	0.00129039	0.034122	Down
westarA040023090	192.899	94.8001	1.02644	0.0013088	0.0345208	Down
westarA080017110	291.475	119.517	1.28389	0.00131494	0.0345951	Down
westarA070021760	209.061	99.5466	1.07031	0.00131867	0.034663	Down
westarC070059850	496.826	245.183	1.01731	0.00132701	0.0347461	Down
westarA040027670	207.235	73.7822	1.4868	0.0013288	0.0347461	Down
westarA010041630	10.9485	0.348257	4.92127	0.00134329	0.0350167	Down
westarA030012140	226.959	94.781	1.25644	0.00134337	0.0350167	Down
westarA030033080	99.7904	37.9477	1.39075	0.0013641	0.035409	Down
westarA060007490	411.664	34.6282	3.57169	0.00138328	0.0358137	Down
westarC040015490	225.56	109.619	1.03859	0.00139003	0.0359699	Down
westarUncluster0044860	34.9766	6.35957	2.4522	0.00139645	0.0361173	Down
westarC060024240	85.6527	35.4006	1.26858	0.00141189	0.0364032	Down
westarA070033780	75.6952	23.5689	1.67578	0.0014334	0.0368625	Down
westarC030016550	321.162	157.756	1.02324	0.00144237	0.0370358	Down
novel.3749	132.82	61.7516	1.10001	0.0014512	0.0371577	Down
westarA040001830	573.726	272.949	1.07057	0.00147366	0.0374919	Down
westarC060045280	127.919	55.0954	1.21365	0.0014768	0.0375087	Down
westarA090019260	120.274	58.8852	1.02663	0.00148671	0.0377277	Down
westarUncluster0042450	97.1588	42.5431	1.19469	0.00149335	0.0378384	Down
westarC020006940	431.69	205.87	1.06972	0.00149924	0.037915	Down
westarC040011120	351.131	136.434	1.36196	0.00151543	0.0382245	Down
westarC070021390	283.063	124.864	1.17861	0.00151549	0.0382245	Down
westarA070020920	409.385	179.343	1.18904	0.00152204	0.038351	Down
westarA050007760	182.027	74.5583	1.28495	0.00152541	0.0383972	Down
westarC040050840	263.504	124.839	1.07511	0.00153753	0.0385852	Down
westarC050007240	378.279	168.167	1.16756	0.00153937	0.0386121	Down
westarA070040480	37.7723	4.32603	3.13271	0.00154236	0.0386675	Down
westarA030009280	226.429	100.29	1.17295	0.00154763	0.0387014	Down
novel.3344	639.54	297.771	1.10177	0.00154837	0.0387014	Down
westarC090060020	276.913	133.564	1.0491	0.00156076	0.0388408	Down
westarA010034550	93.0738	38.7832	1.25738	0.00157589	0.0390954	Down
westarA020006600	129.585	55.5552	1.21875	0.00157674	0.0390971	Down
westarA090022500	201.819	89.517	1.1694	0.00158009	0.0391411	Down
westarA050007460	5193.63	2370.25	1.1316	0.00160202	0.0394883	Down
westarC040065440	222.819	90.2077	1.30472	0.00162302	0.0398876	Down
westarC050026280	52.5171	20.8039	1.33921	0.00162448	0.0398898	Down
novel.4577	563.882	236.67	1.25111	0.00162479	0.0398898	Down
westarA030036290	62.204	15.4757	2.00361	0.00166094	0.0404803	Down
westarC010000090	41.7579	5.25344	2.97943	0.00166581	0.0405757	Down
westarA050011310	30.8654	8.44376	1.87216	0.00166761	0.0405757	Down
westarA030043680	73.392	28.4778	1.36202	0.00166811	0.0405757	Down
westarC010014440	34.5568	10.4039	1.73175	0.00168303	0.0408391	Down
westarA020044670	233.302	110.435	1.07928	0.00168724	0.0409212	Down
westarC060035710	44.4247	16.2939	1.44396	0.00169998	0.0409712	Down
novel.1739	210.989	101.672	1.05003	0.00172305	0.0414472	Down
westarC040059050	561.967	93.8609	2.58267	0.00172525	0.0414601	Down
westarA030033990	558.08	260.188	1.09954	0.00174843	0.0418801	Down
novel.4368	159.167	64.6265	1.29845	0.00175211	0.0419439	Down
westarC090022640	268.83	117.145	1.19577	0.00176302	0.042124	Down
westarC070046240	118.073	34.5664	1.76879	0.00178093	0.0424097	Down
novel.2026	217.79	96.9319	1.16455	0.00178421	0.0424249	Down
westarA020032730	405.379	200.663	1.01244	0.00178497	0.0424249	Down
westarC030021020	172.754	68.1969	1.33711	0.0017964	0.0426154	Down
westarC030055920	76.4119	24.4106	1.64537	0.00179954	0.0426378	Down
westarC090052760	308.226	128.525	1.2598	0.00179991	0.0426378	Down
westarA070015760	123.082	34.3746	1.83599	0.0018078	0.0428044	Down
westarA060041390	443.15	219.014	1.01679	0.00182559	0.0430849	Down
westarA070038320	251.826	115.474	1.12231	0.00182841	0.0431285	Down
westarA030039510	553.393	252.535	1.13025	0.00183309	0.0431286	Down
westarC030041520	30.2369	2.6354	3.50534	0.00183316	0.0431286	Down
westarA030002480	389.752	177.335	1.13425	0.0018336	0.0431286	Down
westarA100030910	71.027	29.6229	1.25686	0.00184071	0.0432142	Down
westarA010013130	2020.79	924.616	1.12826	0.00184217	0.0432282	Down
westarA050014680	430.45	188.52	1.18965	0.00185876	0.0435132	Down
westarC030012450	78.3177	28.0456	1.47467	0.00185955	0.0435132	Down
westarC050033890	257.156	113.954	1.17163	0.00186764	0.0435653	Down
westarC030015800	27.4633	5.60438	2.27705	0.00187723	0.0437216	Down
novel.1560	501.14	221.579	1.176	0.00190953	0.0442877	Down
westarC080050490	264.979	110.663	1.2574	0.0019165	0.0444287	Down
westarC030009600	2794.09	1334.71	1.06552	0.00196108	0.0453183	Down
westarA010003670	227.421	113.193	1.00591	0.00200044	0.0459262	Down
westarA050007920	126.603	52.5231	1.26509	0.00201161	0.0461402	Down
westarA010022400	332.016	145.53	1.18764	0.00205408	0.0468558	Down
westarA030035050	140.746	69.5484	1.0128	0.00207372	0.0470883	Down
westarC020011180	150.386	72.3876	1.05166	0.00208377	0.0472735	Down
westarC090025730	68.4815	26.331	1.37117	0.00208658	0.0473022	Down
westarC060025710	32.9095	8.31313	1.97418	0.00209971	0.0474732	Down
westarC050057380	3207.92	1573.55	1.02734	0.00210202	0.047493	Down
westarA050018190	382.239	183.82	1.05437	0.0021052	0.0475434	Down
westarA060006040	170.212	77.6595	1.12969	0.00215967	0.048488	Down
westarA020044260	181.803	85.1008	1.09272	0.00218974	0.0489495	Down
westarC060043720	100.309	48.5522	1.04296	0.00219653	0.0490506	Down
westarA060018660	78.388	38.4376	1.02954	0.00224051	0.0497653	Down
westarA050040310	391.858	3909.35	-3.3184	1.34e-29	3.35e-25	Up
westarC050055650	5.92673	227.608	-5.22	4.52e-28	7.52e-24	Up
novel.4964	111.914	1796.62	-3.99975	7.87e-25	9.81e-21	Up
westarC090023160	8.51937	246.313	-4.88809	3.01e-24	3e-20	Up
westarA080020380	8.53999	266.004	-4.96532	2.19e-23	1.82e-19	Up
westarC010003450	12.1195	317.658	-4.71354	3.13e-23	2.23e-19	Up
novel.2335	2.63784	228.862	-6.45221	3.05e-22	1.9e-18	Up
westarA010002970	24.6934	353.842	-3.82345	3.85e-21	2.13e-17	Up
novel.2210	25.3663	408.869	-3.996	1.6e-19	6.64e-16	Up
novel.224	4.77896	142.418	-4.94192	1.84e-19	7.07e-16	Up
westarA080018660	11.2243	248.136	-4.47239	3.69e-19	1.31e-15	Up
novel.2990	397.641	2746.32	-2.78739	4.11e-19	1.37e-15	Up
westarC040010230	106.603	867.599	-3.01961	4.76e-19	1.48e-15	Up
westarC080053560	224.12	2132.51	-3.24693	5.35e-19	1.57e-15	Up
westarC070044750	296.875	1928.99	-2.69856	2.03e-18	5.62e-15	Up
westarC080041280	439.964	1780.65	-2.01576	1.02e-17	2.64e-14	Up
westarC050021750	79.1495	630.14	-2.99109	1.06e-17	2.64e-14	Up
westarA070042670	17.93	167.953	-3.25012	2.26e-17	5.36e-14	Up
westarC060002210	76.0482	712.353	-3.22457	1.46e-16	3.3e-13	Up
westarA040003830	36.4677	427.353	-3.53232	2.81e-16	6.09e-13	Up
westarA090059550	828.971	3989.06	-2.26662	3.12e-16	6.48e-13	Up
westarA060029420	36.6818	350.019	-3.24752	5.87e-16	1.17e-12	Up
westarC060026380	184.754	929.488	-2.32652	7.48e-16	1.44e-12	Up
westarC030045080	181.256	1463.92	-3.00974	8.97e-16	1.66e-12	Up
westarA090019010	3.15644	104.671	-5.12548	9.42e-16	1.68e-12	Up
westarA030016770	118.495	875.979	-2.88513	1.16e-15	2e-12	Up
westarA060038230	396.101	2317.04	-2.54839	1.45e-15	2.41e-12	Up
westarC010015690	476.508	2614.58	-2.4557	4.35e-15	7e-12	Up
westarA030048490	47.7616	379.208	-2.99239	5.46e-15	8.51e-12	Up
westarC080024220	90.6901	475.78	-2.39333	1.34e-14	2.02e-11	Up
westarC020011320	21.3023	220.913	-3.36318	2.43e-14	3.57e-11	Up
novel.3292	133.067	886.081	-2.73032	3.12e-14	4.44e-11	Up
westarC030029300	22.4663	193.46	-3.09297	3.23e-14	4.48e-11	Up
westarC020010610	3.33795	150.367	-5.51107	3.7e-14	4.98e-11	Up
westarC030054340	19.8446	198.244	-3.31275	4.3e-14	5.65e-11	Up
westarA030037230	15.5461	162.257	-3.38107	5.13e-14	6.56e-11	Up
westarC040071110	9.93591	114.495	-3.51692	6.55e-14	8.16e-11	Up
westarC040004830	7.86311	169.692	-4.43406	6.78e-14	8.24e-11	Up
westarA100002290	6.33882	126.246	-4.29493	8.16e-14	9.68e-11	Up
novel.4202	172.024	1030.77	-2.57909	8.83e-14	1.02e-10	Up
westarA050022350	2.10565	134.123	-5.91912	1.41e-13	1.6e-10	Up
westarC070039600	3.76364	101.448	-4.7958	1.68e-13	1.86e-10	Up
westarC020048410	165.551	914.182	-2.46478	2.32e-13	2.47e-10	Up
westarA030043170	93.6037	613.555	-2.7103	2.33e-13	2.47e-10	Up
westarC030068680	18.8635	176.773	-3.21174	3.92e-13	4.07e-10	Up
westarC040065260	0.33844	238.351	-9.40013	4.44e-13	4.52e-10	Up
westarC070058760	36.8566	227.502	-2.622	4.99e-13	4.98e-10	Up
westarA040003160	704.615	3126.15	-2.15031	5.58e-13	5.46e-10	Up
novel.5908	85.0807	486.79	-2.51082	6.24e-13	5.98e-10	Up
westarA080024780	15.0411	162.203	-3.42202	6.37e-13	6e-10	Up
westarC010006510	38.1203	285.347	-2.88932	7.53e-13	6.93e-10	Up
westarC080040870	582.381	2782.2	-2.25647	7.64e-13	6.93e-10	Up
westarA020008590	12.4865	939.823	-6.23078	8.16e-13	7.26e-10	Up
novel.5964	3083.1	8223.47	-1.41518	1.42e-12	1.24e-09	Up
westarA090056490	33.6221	169.595	-2.33471	1.49e-12	1.27e-09	Up
westarC010008390	57.2688	542.293	-3.24514	1.5e-12	1.27e-09	Up
westarC010013670	23.5416	262.675	-3.47199	1.53e-12	1.27e-09	Up
westarC040049730	236.975	818.146	-1.78743	1.66e-12	1.36e-09	Up
westarC050021820	24.4162	169.656	-2.7899	2.26e-12	1.81e-09	Up
westarA020043940	97.4882	491.212	-2.33004	2.43e-12	1.92e-09	Up
westarA040002360	1442.7	4920.62	-1.76945	3.03e-12	2.36e-09	Up
westarA070022160	246.521	951.087	-1.94499	3.3e-12	2.53e-09	Up
westarC010001970	100.027	612.834	-2.61788	3.87e-12	2.88e-09	Up
westarA090048590	462.516	2109.87	-2.18928	3.87e-12	2.88e-09	Up
westarC070046650	80.5592	503.308	-2.64354	1.06e-11	7.79e-09	Up
westarA060032890	144.432	612.19	-2.07966	1.53e-11	1.1e-08	Up
westarC050024520	75.4638	523.448	-2.79279	2.25e-11	1.61e-08	Up
westarC050020970	61.1154	322.533	-2.4026	2.31e-11	1.62e-08	Up
westarA090048990	210.114	789.236	-1.90919	3.09e-11	2.11e-08	Up
westarC090061180	88.9162	275.691	-1.6278	3.46e-11	2.3e-08	Up
westarA080002260	2.78253	294.342	-6.69596	3.64e-11	2.39e-08	Up
westarA090024700	6.84643	120.999	-4.17044	3.9e-11	2.52e-08	Up
westarA050013090	18.8156	229.037	-3.61472	3.95e-11	2.53e-08	Up
novel.3374	14.7395	107.993	-2.86396	4.21e-11	2.66e-08	Up
westarA060047490	309.293	1609	-2.37958	4.57e-11	2.85e-08	Up
westarC030063640	117.494	745.526	-2.66656	4.72e-11	2.9e-08	Up
westarC040010120	17.8196	237.357	-3.72839	5.02e-11	3.05e-08	Up
westarC080030700	97.6864	470.132	-2.26618	5.13e-11	3.08e-08	Up
westarC080034790	807.177	2806.91	-1.79719	5.27e-11	3.13e-08	Up
novel.5951	314.05	1207.11	-1.94096	6.5e-11	3.81e-08	Up
westarA030014840	12.8495	141.705	-3.44643	6.65e-11	3.85e-08	Up
westarC030023560	114.277	641.237	-2.48903	7.01e-11	4.02e-08	Up
westarA020004590	2.35945	68.3244	-4.88925	9.05e-11	5.13e-08	Up
westarC040004310	45.0606	384.207	-3.08726	9.18e-11	5.14e-08	Up
westarC040041140	263.294	1309.95	-2.31446	1.03e-10	5.7e-08	Up
westarA010005480	102.821	449.62	-2.12369	1.11e-10	6.1e-08	Up
westarA090009040	44.5488	204.89	-2.20246	1.57e-10	8.5e-08	Up
westarC030065350	61.2179	401.576	-2.71574	1.63e-10	8.65e-08	Up
westarA060027920	384.651	1225.41	-1.67212	1.63e-10	8.65e-08	Up
westarA090005660	21.126	173.823	-3.04455	1.68e-10	8.8e-08	Up
westarA010008350	6.69223	114.118	-4.05241	1.79e-10	9.32e-08	Up
westarA090034670	37.9575	299.925	-2.98119	1.91e-10	9.81e-08	Up
westarA030035840	183.754	538.555	-1.55122	2.49e-10	1.26e-07	Up
westarC050002300	15.7317	130.646	-3.02041	3.52e-10	1.77e-07	Up
novel.3034	150.903	562.058	-1.89583	3.88e-10	1.93e-07	Up
westarA070019090	7.39097	120.277	-4.01601	4.14e-10	2.04e-07	Up
westarC030087250	1.29371	78.5472	-5.91382	4.31e-10	2.11e-07	Up
westarC070047320	30.9421	179.872	-2.54253	4.39e-10	2.12e-07	Up
westarC040058810	70.4583	390.091	-2.4647	5.68e-10	2.7e-07	Up
westarA050034570	33.5416	169.607	-2.33066	6.06e-10	2.85e-07	Up
westarA040030020	233.545	708.353	-1.60274	6.23e-10	2.9e-07	Up
novel.1693	5.05871	105.45	-4.36487	7.34e-10	3.39e-07	Up
westarC040049150	88.1042	366.462	-2.05565	7.56e-10	3.43e-07	Up
westarA040006870	64.4154	281.334	-2.12348	7.58e-10	3.43e-07	Up
westarC090023810	5.5773	115.62	-4.37638	8.7e-10	3.91e-07	Up
westarA010007130	47.083	364.507	-2.95491	9.43e-10	4.16e-07	Up
westarC040021530	148.79	486.39	-1.7069	1.05e-09	4.61e-07	Up
westarC020009830	54.4428	272.498	-2.32514	1.09e-09	4.74e-07	Up
westarC060023900	321.363	927.791	-1.531	1.11e-09	4.79e-07	Up
westarA010001270	43.7179	194.166	-2.15527	1.31e-09	5.49e-07	Up
westarA040028380	0.33844	85.7618	-7.92609	1.34e-09	5.56e-07	Up
westarC010052320	0	48.2052	-8.05589	1.36e-09	5.6e-07	Up
westarC030032830	211.063	926.885	-2.13321	1.4e-09	5.72e-07	Up
westarC040007100	18.7324	170.251	-3.17523	1.42e-09	5.75e-07	Up
westarA080021070	4.46511	87.3292	-4.27548	1.47e-09	5.93e-07	Up
westarC040063210	19.3207	195.01	-3.3309	1.6e-09	6.4e-07	Up
westarC090062320	12.8372	116.032	-3.18086	1.69e-09	6.69e-07	Up
westarC020056920	4.76672	68.1963	-3.8214	1.84e-09	7.22e-07	Up
westarC030027770	5.23886	91.1557	-4.12422	1.86e-09	7.26e-07	Up
westarC040066520	176.363	651.052	-1.88048	1.98e-09	7.65e-07	Up
westarC060029870	11.1739	334.649	-4.9052	2.01e-09	7.71e-07	Up
westarC030023160	4.44052	261.625	-5.89909	2.03e-09	7.71e-07	Up
westarA090002140	71.6765	311.466	-2.11914	2.05e-09	7.73e-07	Up
westarA060020570	190.718	921.01	-2.27185	2.07e-09	7.77e-07	Up
westarA010039180	44.4726	182.31	-2.02592	2.35e-09	8.61e-07	Up
westarA030016440	0.61683	87.8398	-7.08486	2.74e-09	9.96e-07	Up
westarA010040130	2.52737	74.3987	-4.85083	2.99e-09	1.07e-06	Up
westarC040032660	5.75882	110.471	-4.25141	3.15e-09	1.12e-06	Up
westarA020042790	265.235	918.078	-1.78925	3.19e-09	1.13e-06	Up
westarA060014240	10.1271	608.287	-5.90329	3.35e-09	1.18e-06	Up
westarC010021420	0	51.8748	-8.16181	3.38e-09	1.18e-06	Up
westarC040040670	24.4543	155.403	-2.67232	3.57e-09	1.23e-06	Up
westarC020031850	57.3697	251.513	-2.13175	3.63e-09	1.25e-06	Up
westarA040003630	74.8278	365.958	-2.27998	4.18e-09	1.43e-06	Up
westarC020061490	45.3064	185.538	-2.02635	4.6e-09	1.56e-06	Up
westarC030005070	197.901	775.486	-1.96789	4.91e-09	1.65e-06	Up
westarA040028540	3.79785	90.0227	-4.5466	5.46e-09	1.83e-06	Up
westarA070031250	16.8807	168.481	-3.29995	6.37e-09	2.12e-06	Up
westarA040007620	105.258	456.03	-2.10902	8.36e-09	2.76e-06	Up
westarA040027540	14.0942	131.349	-3.1953	8.9e-09	2.92e-06	Up
westarC090028360	13.8635	117.346	-3.07537	8.95e-09	2.92e-06	Up
westarA030015230	30.9036	183.361	-2.57088	9.53e-09	3.08e-06	Up
westarA090049800	223.242	622.593	-1.47742	1.07e-08	3.44e-06	Up
westarC090042200	249.404	726.263	-1.53979	1.1e-08	3.48e-06	Up
westarA020027380	286.545	1096.08	-1.93477	1.1e-08	3.48e-06	Up
westarC090068420	1.23366	209.419	-7.36742	1.22e-08	3.85e-06	Up
westarC060043840	15.3864	135.871	-3.15043	1.25e-08	3.93e-06	Up
westarA040029550	165.756	512.406	-1.6261	1.51e-08	4.68e-06	Up
westarC040058290	125.392	587.293	-2.2299	1.64e-08	5.04e-06	Up
westarA040027270	54.4195	338.931	-2.6431	1.73e-08	5.29e-06	Up
westarC020048240	6.37565	75.8678	-3.55788	1.74e-08	5.29e-06	Up
westarUncluster0023850	25.8707	126.362	-2.30041	1.75e-08	5.29e-06	Up
westarC090058660	81.7012	259.337	-1.66966	1.94e-08	5.78e-06	Up
westarUncluster0016380	20.725	126.381	-2.58723	2.02e-08	6.01e-06	Up
westarC020026770	0	40.409	-7.80234	2.07e-08	6.12e-06	Up
westarA040018370	0	34.1557	-7.55874	2.16e-08	6.33e-06	Up
westarA090057710	40.6133	208.634	-2.35533	2.18e-08	6.34e-06	Up
westarA100021870	30.5082	191.447	-2.64919	2.19e-08	6.34e-06	Up
novel.2209	5.17484	80.8357	-3.95703	2.21e-08	6.37e-06	Up
westarC030021340	27.7936	216.561	-2.9624	2.32e-08	6.66e-06	Up
westarC030020070	77.0862	334.305	-2.11041	2.58e-08	7.35e-06	Up
westarC030031810	91.0191	433.008	-2.24999	2.63e-08	7.44e-06	Up
westarC010005210	28.3412	178.741	-2.64933	2.88e-08	8.12e-06	Up
westarC060002630	21.0416	119.244	-2.4764	3.05e-08	8.46e-06	Up
westarA050003760	2.52737	69.3356	-4.75143	3.1e-08	8.55e-06	Up
westarC050022730	50.5344	246.401	-2.27871	3.15e-08	8.62e-06	Up
westarA020021600	2.6979	63.7162	-4.58725	3.16e-08	8.62e-06	Up
westarC010059470	129.266	435.75	-1.75346	3.18e-08	8.63e-06	Up
westarA020043560	93.0369	475.74	-2.34976	3.28e-08	8.83e-06	Up
westarA100011980	88.0034	312.138	-1.82318	3.34e-08	8.95e-06	Up
westarC050050920	0.27839	59.0468	-7.38663	3.49e-08	9.3e-06	Up
westarC040035050	953.041	4020.53	-2.07756	3.58e-08	9.51e-06	Up
westarC020061810	8.3953	68.7659	-3.05091	3.64e-08	9.6e-06	Up
westarA030028810	19.7071	754.306	-5.2506	3.77e-08	9.88e-06	Up
westarA030022640	20.5394	140.988	-2.77766	3.85e-08	1.01e-05	Up
westarA100025480	120.11	383.259	-1.67022	4.48e-08	1.16e-05	Up
westarA070038060	181.165	777.278	-2.09845	4.7e-08	1.2e-05	Up
westarC030085580	0.27839	56.8783	-7.33242	5.81e-08	1.48e-05	Up
westarC060038710	43.2663	212.249	-2.28333	6.29e-08	1.59e-05	Up
westarA010012950	310.574	663.578	-1.09541	6.42e-08	1.62e-05	Up
westarA090022510	2.75931	58.7429	-4.36429	6.89e-08	1.72e-05	Up
westarC020039420	1230.48	3249.35	-1.40068	6.93e-08	1.72e-05	Up
westarC060041600	35.6773	132.687	-1.89235	7.1e-08	1.74e-05	Up
westarC030076620	0.33844	52.8299	-7.22583	7.18e-08	1.75e-05	Up
westarC060033530	0	30.7841	-7.41024	7.24e-08	1.75e-05	Up
westarC050054220	19.0832	99.878	-2.36227	7.24e-08	1.75e-05	Up
westarA050006430	29.9787	202.732	-2.74938	7.78e-08	1.87e-05	Up
westarC010042820	268.772	857.884	-1.67418	7.83e-08	1.87e-05	Up
westarA030051800	106.112	431.74	-2.02363	7.84e-08	1.87e-05	Up
westarA030030210	8.529	89.41	-3.41022	8.19e-08	1.93e-05	Up
westarC020054530	34.1191	166.581	-2.27034	8.62e-08	2.03e-05	Up
westarA050003360	107.388	414.471	-1.95136	8.97e-08	2.1e-05	Up
westarC070049370	19.8174	87.6905	-2.1361	9.1e-08	2.12e-05	Up
westarA030023520	91.5509	430.322	-2.23017	9.18e-08	2.13e-05	Up
westarC040061490	193.786	572.253	-1.5601	9.29e-08	2.14e-05	Up
westarC040034930	501.379	1492.41	-1.573	9.88e-08	2.27e-05	Up
westarC040001680	91.2293	250.909	-1.46169	1.06e-07	2.42e-05	Up
westarA060001760	296.124	612.157	-1.04667	1.11e-07	2.53e-05	Up
westarA100019210	18.0501	158.858	-3.14886	1.15e-07	2.62e-05	Up
westarC060040560	40.8358	212.523	-2.37038	1.16e-07	2.63e-05	Up
westarA020007620	4.34364	83.2292	-4.27377	1.21e-07	2.71e-05	Up
westarC040052900	51.8049	184.023	-1.81952	1.28e-07	2.84e-05	Up
westarA030015120	26.6077	188.548	-2.83216	1.29e-07	2.85e-05	Up
westarA090049640	118.911	396.698	-1.73584	1.29e-07	2.85e-05	Up
westarUncluster0024970	686.279	1419.78	-1.04783	1.3e-07	2.86e-05	Up
novel.842	128.66	475.932	-1.88541	1.32e-07	2.9e-05	Up
westarC050018820	154.073	448.148	-1.53861	1.33e-07	2.9e-05	Up
westarC060043640	3.48525	59.9837	-4.15198	1.44e-07	3.12e-05	Up
westarA090002020	251.149	691.548	-1.45811	1.45e-07	3.13e-05	Up
westarA090015040	14.8692	101.391	-2.76569	1.46e-07	3.14e-05	Up
westarA040022450	13.9248	105.324	-2.93504	1.54e-07	3.26e-05	Up
westarC020057690	21.38	120.12	-2.46758	1.54e-07	3.26e-05	Up
westarA090008920	1.17361	48.6861	-5.26634	1.56e-07	3.26e-05	Up
westarC030023760	98.6763	350.329	-1.82103	1.56e-07	3.26e-05	Up
westarC060036600	1.05215	49.9409	-5.64477	1.56e-07	3.26e-05	Up
novel.4191	155.529	365.028	-1.22936	1.57e-07	3.26e-05	Up
westarA050002080	47.652	233.391	-2.28667	1.6e-07	3.29e-05	Up
westarC090034300	173.386	620.424	-1.83967	1.61e-07	3.3e-05	Up
westarC080041500	434.005	1220.08	-1.4892	1.64e-07	3.34e-05	Up
westarC020031260	4.14853	67.454	-4.05762	1.66e-07	3.38e-05	Up
novel.3318	16.8205	118.977	-2.81954	1.71e-07	3.45e-05	Up
westarA060003070	85.886	416.743	-2.27185	1.72e-07	3.45e-05	Up
westarC010026220	191.422	655.23	-1.7769	1.73e-07	3.47e-05	Up
novel.6390	376.981	917.326	-1.28129	1.79e-07	3.58e-05	Up
westarC040018620	55.3977	299.262	-2.43649	1.86e-07	3.69e-05	Up
westarC060045930	35.9216	192.099	-2.41244	1.87e-07	3.69e-05	Up
westarA040013360	34.1678	166.977	-2.29814	2.01e-07	3.96e-05	Up
westarC070061750	510.794	1522.93	-1.57434	2.02e-07	3.96e-05	Up
westarC040049550	4.36687	57.3089	-3.73261	2.08e-07	4.03e-05	Up
westarA030036640	47.2725	225.399	-2.25569	2.09e-07	4.03e-05	Up
westarC050005430	20.3386	84.0282	-2.04949	2.09e-07	4.03e-05	Up
westarA070018020	274.067	643.301	-1.2296	2.09e-07	4.03e-05	Up
westarA100029900	1.30731	189.247	-7.18202	2.09e-07	4.03e-05	Up
westarA100027810	2.40591	47.9153	-4.35641	2.12e-07	4.07e-05	Up
westarA060014100	5.30028	82.7609	-3.94159	2.14e-07	4.08e-05	Up
westarC030046180	66.154	244.435	-1.88403	2.21e-07	4.2e-05	Up
westarC080030890	12.4251	79.6044	-2.67985	2.25e-07	4.27e-05	Up
novel.5260	0	34.5886	-7.57826	2.29e-07	4.3e-05	Up
westarA070026900	0.375265	56.1165	-7.31458	2.31e-07	4.33e-05	Up
westarC030021490	38.1965	177.916	-2.21506	2.32e-07	4.34e-05	Up
westarA060007800	74.2818	247.655	-1.72951	2.35e-07	4.36e-05	Up
westarC070054020	77.9319	960.506	-3.62399	2.35e-07	4.36e-05	Up
westarC080044140	37.8522	222.751	-2.55903	2.39e-07	4.42e-05	Up
westarC090012570	183.644	529.287	-1.52534	2.47e-07	4.55e-05	Up
westarA070037460	68.4001	235.739	-1.78151	2.65e-07	4.86e-05	Up
novel.2032	22.8156	123.371	-2.43423	2.68e-07	4.89e-05	Up
westarA070024410	4.57422	58.9262	-3.73658	2.72e-07	4.95e-05	Up
westarA030009050	109.202	443.281	-2.02034	2.75e-07	4.99e-05	Up
westarC040041440	11.7539	450.539	-5.25982	2.86e-07	5.15e-05	Up
westarA060018640	5.52688	58.9421	-3.41025	2.89e-07	5.19e-05	Up
westarA020010630	0	33.5255	-7.53416	2.98e-07	5.32e-05	Up
westarC060033470	13.3286	764.614	-5.84407	3.13e-07	5.57e-05	Up
westarC070061110	604.131	1303.78	-1.10838	3.34e-07	5.93e-05	Up
westarA090050630	0	28.7162	-7.30646	3.37e-07	5.96e-05	Up
novel.5776	18.8622	135.566	-2.83994	3.71e-07	6.52e-05	Up
westarC020059610	9.03808	65.0977	-2.82232	3.95e-07	6.92e-05	Up
novel.2584	0.33844	42.0376	-6.89615	4.36e-07	7.6e-05	Up
westarA070036520	5.34673	59.4044	-3.45094	4.43e-07	7.69e-05	Up
westarC080036010	16.5	111.609	-2.76103	4.9e-07	8.42e-05	Up
westarC090044440	13.1279	78.154	-2.55228	4.96e-07	8.49e-05	Up
westarC020003140	165.948	534.266	-1.68941	4.98e-07	8.51e-05	Up
westarC090069350	19.8092	113.657	-2.50745	5.08e-07	8.64e-05	Up
westarA030013700	33.9265	117.013	-1.7787	5.16e-07	8.75e-05	Up
westarA080015520	9.51985	282.304	-4.88445	5.22e-07	8.82e-05	Up
westarC090052350	186.894	669.039	-1.84037	5.26e-07	8.82e-05	Up
westarA070020530	341.657	870.732	-1.35071	5.27e-07	8.82e-05	Up
westarC010012590	416.046	975.375	-1.22776	5.38e-07	8.98e-05	Up
westarC040011030	52.9511	161.061	-1.60486	5.62e-07	9.34e-05	Up
westarA030001300	51.1228	651.791	-3.66913	5.92e-07	9.8e-05	Up
novel.812	100.079	385.741	-1.94634	5.95e-07	9.8e-05	Up
westarC090010250	107.168	350.476	-1.70688	5.95e-07	9.8e-05	Up
westarC040027960	0.61683	48.7002	-6.23792	6.14e-07	0.000100383	Up
westarC080051780	21.6201	151.549	-2.80683	6.51e-07	0.00010615	Up
westarA080031530	0.27839	43.7609	-6.95536	6.61e-07	0.000107384	Up
westarC040033720	1151.48	2393.05	-1.05455	6.64e-07	0.000107384	Up
westarC010009850	12.5575	92.7276	-2.86796	6.65e-07	0.000107384	Up
westarC090018980	22.095	97.2491	-2.12425	6.98e-07	0.000112349	Up
westarC070051870	85.0845	298.025	-1.80704	7.08e-07	0.000113558	Up
westarC070038960	0	29.1431	-7.32795	7.45e-07	0.000119029	Up
westarUncluster0035970	34.9213	146.203	-2.05501	7.56e-07	0.000120012	Up
westarA010012620	193.809	517.287	-1.41338	7.65e-07	0.000121097	Up
westarC040043650	289.384	669.932	-1.21071	7.89e-07	0.000123734	Up
westarC030072600	0.375265	43.1781	-6.93407	8.03e-07	0.000125507	Up
westarA090024000	28.8568	119.779	-2.05062	8.41e-07	0.000130707	Up
novel.5823	188.352	446.527	-1.24695	8.48e-07	0.000131302	Up
westarC070060630	222.936	492.512	-1.14155	8.77e-07	0.000135363	Up
westarC030012520	6.77278	293.307	-5.44382	8.87e-07	0.000136572	Up
westarA060015890	35.841	161.25	-2.16448	9.09e-07	0.000139514	Up
westarA030049490	0	26.8693	-7.21469	9.37e-07	0.000142945	Up
westarA010040140	5.60326	73.6416	-3.66545	9.37e-07	0.000142945	Up
westarA100017720	152.677	470.702	-1.62261	9.53e-07	0.000144886	Up
westarC070053360	0	27.9815	-7.2706	9.78e-07	0.000148238	Up
westarA020022120	4.96047	48.6215	-3.30283	1.07e-06	0.00016099	Up
westarA030014130	50.9859	199.561	-1.963	1.07e-06	0.00016099	Up
westarC080050720	4.02979	54.3461	-3.72047	1.1e-06	0.000163975	Up
westarC090071070	30.6006	157.081	-2.3643	1.14e-06	0.000169134	Up
westarC050052170	40.4261	134.737	-1.74016	1.15e-06	0.000170903	Up
westarC070040290	43.8928	190.783	-2.10498	1.18e-06	0.000175271	Up
westarA040016020	983.512	2085.39	-1.08424	1.21e-06	0.0001785	Up
westarC040060380	25.0317	139.764	-2.47952	1.24e-06	0.000183131	Up
westarA090011130	110.777	335.196	-1.59657	1.3e-06	0.000190485	Up
westarA030007770	8.70915	396.857	-5.51995	1.32e-06	0.000192766	Up
westarA020021240	55.0814	218.867	-1.98505	1.37e-06	0.000199472	Up
westarC050020360	49.2227	148.55	-1.58712	1.4e-06	0.000203263	Up
westarA040018740	16.0182	124.048	-2.95469	1.42e-06	0.000205931	Up
westarC070042850	101.687	413.445	-2.0185	1.44e-06	0.000207413	Up
westarC060039300	34.4998	145.185	-2.07221	1.44e-06	0.000207413	Up
westarC090007080	104.695	289.002	-1.46284	1.46e-06	0.000209525	Up
westarA030041200	45.7677	188.245	-2.0328	1.48e-06	0.000211238	Up
westarC030020880	14.4693	87.1618	-2.59405	1.49e-06	0.000211752	Up
westarC080012310	163.54	460.453	-1.49005	1.51e-06	0.000215024	Up
westarA010009130	20.1079	106.208	-2.41516	1.52e-06	0.000215998	Up
westarC010005000	456.543	921.65	-1.01351	1.57e-06	0.000221611	Up
westarC070060010	138.278	493.891	-1.83795	1.58e-06	0.000222463	Up
westarA060039010	8.61376	80.6296	-3.18495	1.6e-06	0.000224552	Up
novel.4442	58.3577	253.674	-2.12187	1.69e-06	0.000234724	Up
westarC060016280	291.335	890.12	-1.61188	1.71e-06	0.00023711	Up
westarUncluster0060690	1.27048	39.9431	-4.9512	1.71e-06	0.000237534	Up
westarC020048420	11.3826	68.7682	-2.59162	1.74e-06	0.000239091	Up
westarA070026850	0	174.235	-9.9098	1.75e-06	0.000240092	Up
westarC060044620	0.375265	38.0324	-6.75027	1.82e-06	0.000249658	Up
westarC030052590	41.846	221.392	-2.40136	1.97e-06	0.000268078	Up
westarA030033160	119.072	521.97	-2.13419	1.98e-06	0.000268078	Up
westarC070039880	1.88731	39.1889	-4.34541	2.02e-06	0.000273419	Up
novel.3642	43.3522	211.865	-2.29052	2.09e-06	0.00028181	Up
westarC090003790	80.0611	281.976	-1.81728	2.1e-06	0.00028235	Up
westarC060022760	0.67688	172.654	-8.01854	2.13e-06	0.000285494	Up
westarA090022400	169.183	504.382	-1.57796	2.27e-06	0.00030211	Up
westarC070019820	4.33141	52.4927	-3.56541	2.29e-06	0.000304369	Up
westarA090011470	325.097	953.405	-1.55056	2.35e-06	0.000311024	Up
westarA030039460	64.9641	232.469	-1.8312	2.37e-06	0.000313	Up
novel.233	85.322	264.338	-1.63102	2.4e-06	0.000316298	Up
westarA010036970	21.6201	95.7572	-2.14229	2.4e-06	0.000316298	Up
westarA040015120	193.652	654.436	-1.75309	2.42e-06	0.000317558	Up
westarC020064220	0	19.507	-6.74992	2.43e-06	0.000317719	Up
westarA090046340	58.7956	208.311	-1.8226	2.44e-06	0.000317719	Up
westarC050007190	63.4139	241.317	-1.9214	2.48e-06	0.000321898	Up
westarC070057370	44.0617	220.88	-2.3266	2.49e-06	0.000321898	Up
westarA090004720	2.97628	37.6459	-3.67106	2.55e-06	0.000329993	Up
westarA100027310	0.27839	133.12	-8.55992	2.69e-06	0.000343978	Up
westarA050029990	0	25.252	-7.12488	2.69e-06	0.000343978	Up
westarC020038110	0.556779	40.8389	-6.01697	2.71e-06	0.000345238	Up
westarA050000650	19.9962	132.523	-2.72922	2.72e-06	0.000346373	Up
westarA050036150	0	23.3611	-7.01251	2.76e-06	0.000350195	Up
novel.4469	452.628	3969.57	-3.13258	2.78e-06	0.000352321	Up
novel.2187	0.61683	41.9124	-6.02338	2.8e-06	0.000353787	Up
westarA040017870	0.27839	36.0313	-6.67604	2.82e-06	0.00035542	Up
westarUncluster0026300	0	27.143	-7.22903	2.94e-06	0.00036923	Up
westarA030017070	49.3854	148.822	-1.57986	3.02e-06	0.000378232	Up
westarA050005290	78.6964	297.265	-1.91865	3.03e-06	0.000378232	Up
westarC050015490	47.7342	174.855	-1.86969	3.15e-06	0.000390718	Up
westarC050014930	13.0051	109.378	-3.07234	3.15e-06	0.000390718	Up
novel.1614	68.7235	213.446	-1.63153	3.16e-06	0.000390718	Up
westarC070050020	16.1097	110.402	-2.7835	3.28e-06	0.000400732	Up
westarC030028300	2.22575	40.1254	-4.15114	3.28e-06	0.000400732	Up
westarA070011780	24.3877	120.24	-2.29976	3.29e-06	0.000400732	Up
westarC040063500	7.30894	48.3771	-2.76734	3.38e-06	0.000410698	Up
westarC040035620	0	17.879	-6.62361	3.43e-06	0.000415878	Up
westarA050006180	362.638	885.721	-1.28809	3.44e-06	0.000415878	Up
westarUncluster0046030	63.3853	226.256	-1.82834	3.5e-06	0.000420474	Up
novel.1313	181.784	484.016	-1.40989	3.5e-06	0.000420474	Up
westarC070061610	28.9237	131.419	-2.18819	3.5e-06	0.000420474	Up
westarC060004730	258.231	696.443	-1.43027	3.53e-06	0.000421856	Up
novel.218	67.2883	225.347	-1.73693	3.53e-06	0.000421856	Up
westarUncluster0039820	1.01532	38.4004	-5.27533	3.54e-06	0.000421856	Up
novel.2211	18.2182	312.649	-4.09147	3.54e-06	0.000421856	Up
westarC020062570	47.7135	215.696	-2.17845	3.62e-06	0.000429324	Up
westarA090060200	5.32487	274.137	-5.6646	3.63e-06	0.000430122	Up
westarA040003040	679.077	1442.76	-1.08609	3.67e-06	0.000433111	Up
westarA020039340	15.8845	79.7737	-2.3247	3.69e-06	0.000434744	Up
westarA040008830	177.127	441.239	-1.31411	3.7e-06	0.000435093	Up
westarA090054930	172.044	380.114	-1.1437	3.73e-06	0.00043817	Up
westarA080014430	207.326	552.556	-1.41575	3.8e-06	0.000444657	Up
novel.6275	4.4897	57.8758	-3.64018	3.86e-06	0.000451131	Up
westarC030044450	574.254	1302.63	-1.18071	3.89e-06	0.000453078	Up
westarC090032010	21.1603	106.486	-2.31588	3.91e-06	0.000454113	Up
westarC080031560	149.074	437.529	-1.55238	3.93e-06	0.000456106	Up
westarA100022210	37.3735	181.544	-2.27882	4.07e-06	0.00046934	Up
westarA090049840	74.3377	227.884	-1.61291	4.09e-06	0.000470559	Up
westarA010010560	150.461	434.487	-1.52712	4.17e-06	0.000478486	Up
westarA100030720	52.4736	253.857	-2.26585	4.19e-06	0.000478924	Up
westarA020037620	0.61683	30.6464	-5.56805	4.23e-06	0.000482894	Up
westarC080019070	0	17.2668	-6.57594	4.33e-06	0.000492824	Up
westarA090012210	39.3933	131.654	-1.73447	4.39e-06	0.000498015	Up
westarC040021780	7.06477	58.1213	-3.0549	4.39e-06	0.000498015	Up
westarA090042470	0.27839	32.1215	-6.50648	4.46e-06	0.000502886	Up
westarA010004280	95.5962	232.039	-1.28213	4.47e-06	0.000502958	Up
westarC060041000	175.631	560.664	-1.67252	4.56e-06	0.000511671	Up
westarC050004750	131.386	325.688	-1.30483	4.57e-06	0.000511671	Up
westarA050025150	364.562	1018	-1.48079	4.58e-06	0.000511671	Up
westarC060029180	40.1682	182.108	-2.18589	4.59e-06	0.000511901	Up
westarA050007280	25.1475	103.729	-2.04152	4.64e-06	0.000516465	Up
westarC070024460	22.2547	132.713	-2.58676	4.72e-06	0.00052429	Up
novel.4196	237.657	743.026	-1.64543	4.79e-06	0.000530897	Up
westarA070042590	2.04424	38.7076	-4.27584	4.85e-06	0.000533488	Up
westarC020055230	5.00693	45.5868	-3.19898	4.97e-06	0.000542008	Up
westarA100005040	181.337	557.891	-1.62012	4.99e-06	0.000542008	Up
westarC030015630	35.2621	194.422	-2.46856	4.99e-06	0.000542008	Up
westarC020019700	31.8699	132.481	-2.05393	4.99e-06	0.000542008	Up
westarA030051140	46.675	142.028	-1.60262	5e-06	0.000542008	Up
westarA030016910	167.56	509.166	-1.60045	5e-06	0.000542008	Up
westarA040031630	64.9845	282.634	-2.12376	5.01e-06	0.000542008	Up
westarC010046310	1.66898	38.1719	-4.53348	5.12e-06	0.000552454	Up
westarC080024860	18.2577	98.6842	-2.41576	5.27e-06	0.000567138	Up
westarA050021690	75.7254	193.911	-1.35912	5.31e-06	0.000569425	Up
westarC090058780	49.8385	151.575	-1.60317	5.34e-06	0.000569547	Up
westarA030033670	1992.16	4235.46	-1.08789	5.35e-06	0.000569547	Up
westarC030045400	1.35376	37.0031	-4.80236	5.35e-06	0.000569547	Up
westarA090009870	21.6051	109.396	-2.34035	5.38e-06	0.000569547	Up
westarC080040790	116.782	271.422	-1.21145	5.38e-06	0.000569547	Up
westarA030051860	34.6374	112.166	-1.69513	5.44e-06	0.000575069	Up
westarC010000400	39.0591	160.036	-2.03164	5.52e-06	0.000580937	Up
westarC070049850	40.3473	138.539	-1.77082	5.52e-06	0.000580937	Up
westarA010033610	213.526	539.417	-1.33417	5.57e-06	0.000584477	Up
westarA090054620	8.57954	68.4477	-2.96902	5.61e-06	0.000587771	Up
westarA070041700	2.87941	33.5921	-3.52715	5.67e-06	0.000591281	Up
westarA050030320	0	75.3729	-8.70092	5.68e-06	0.000591281	Up
westarC090067950	192.458	601.795	-1.64515	5.75e-06	0.000597287	Up
westarA060004630	12.679	64.7817	-2.3265	5.8e-06	0.000600113	Up
westarC040005160	41.7104	165.019	-1.97498	5.85e-06	0.000603463	Up
westarC030031740	319.436	2529.8	-2.98563	5.91e-06	0.000607634	Up
westarA040010850	308.225	796.304	-1.3695	6.06e-06	0.000622255	Up
westarC030049020	0	111.001	-9.25924	6.14e-06	0.000626025	Up
westarC010004350	0	23.4161	-7.01663	6.14e-06	0.000626025	Up
westarC030055080	0.33844	83.4198	-7.88535	6.15e-06	0.000626296	Up
westarA070013100	231.64	607.689	-1.38807	6.21e-06	0.000630162	Up
westarC010027290	0	23.9886	-7.05164	6.22e-06	0.000630162	Up
westarC050021150	18.0148	82.9496	-2.18921	6.27e-06	0.000634278	Up
westarA010013210	1.97059	181.373	-6.52437	6.38e-06	0.000641868	Up
westarC080023560	67.0641	221.386	-1.72213	6.38e-06	0.000641868	Up
westarC070033730	7.79207	66.6878	-3.11383	6.38e-06	0.000641868	Up
westarC050037130	483.742	1294.78	-1.42005	6.42e-06	0.000644293	Up
westarA090025200	9.67541	58.0966	-2.59602	6.64e-06	0.000663271	Up
novel.1466	2204.65	5866.16	-1.41174	6.72e-06	0.000668951	Up
westarA070015180	44.4765	172.512	-1.9539	6.73e-06	0.000668951	Up
westarC090003760	60.8795	246.016	-2.01628	6.79e-06	0.00067267	Up
westarC040023030	54.6376	160.417	-1.55458	6.86e-06	0.000679184	Up
westarC090065720	3.85791	192.626	-5.63697	6.97e-06	0.000687233	Up
westarC040060760	23.9852	122.383	-2.34844	7.05e-06	0.00069232	Up
westarC030002690	0	23.1092	-6.99281	7.17e-06	0.000701706	Up
westarC030018380	4.24677	42.1917	-3.31251	7.18e-06	0.000701706	Up
westarA040012250	1.85049	32.6713	-4.0903	7.22e-06	0.000703319	Up
westarA090053520	34.2021	139.75	-2.03147	7.22e-06	0.000703319	Up
westarC070043600	178.113	617.259	-1.78994	7.24e-06	0.000703509	Up
westarA010018320	18.6465	100.043	-2.40856	7.25e-06	0.000703509	Up
westarC040031150	43.5578	192.538	-2.15128	7.39e-06	0.000714286	Up
westarA060033940	58.6064	245.508	-2.05953	7.44e-06	0.000717253	Up
novel.1591	311.997	755.077	-1.27544	7.55e-06	0.000726209	Up
westarC070041420	0	21.018	-6.86019	7.56e-06	0.000726209	Up
westarA080020390	12.0526	63.706	-2.37592	7.58e-06	0.00072677	Up
novel.2058	11.4672	68.252	-2.56135	7.7e-06	0.000734505	Up
novel.514	9.12397	55.977	-2.61619	8.08e-06	0.000769138	Up
westarC030059580	0.33844	117.235	-8.37657	8.1e-06	0.000769348	Up
westarC090045020	75.8512	257.365	-1.76355	8.13e-06	0.000770902	Up
westarC010013120	0.27839	29.5171	-6.38515	8.43e-06	0.000793579	Up
westarC040006860	55.8633	214.337	-1.93933	8.43e-06	0.000793579	Up
westarA010015110	4.5102	56.6267	-3.67901	8.47e-06	0.000795545	Up
westarC040060280	793.147	1693.33	-1.09376	8.55e-06	0.000801011	Up
westarC030079420	0	58.1128	-8.3254	8.73e-06	0.000816952	Up
westarC040065390	0	61.3027	-8.40266	8.78e-06	0.000819396	Up
westarC040048380	1671.49	4013.72	-1.26328	8.81e-06	0.000819396	Up
westarC090037090	89.0838	240.138	-1.42736	8.81e-06	0.000819396	Up
westarA100005730	382.111	851.877	-1.15629	8.84e-06	0.000820809	Up
westarC030083060	12.0472	67.9191	-2.4818	8.92e-06	0.000827019	Up
westarA030021010	3.7378	37.6502	-3.29849	8.94e-06	0.000827189	Up
westarC060041460	73.2337	201.828	-1.45985	9.12e-06	0.000841024	Up
westarC050038600	2.58742	141.614	-5.76912	9.17e-06	0.00084342	Up
westarC060031500	14.1213	56.1272	-1.99631	9.19e-06	0.00084342	Up
westarA090009430	834.531	2006.6	-1.26527	9.2e-06	0.00084342	Up
westarC060041220	47.7167	211.751	-2.14365	9.23e-06	0.000844405	Up
westarA090049190	310.104	977.637	-1.65383	9.42e-06	0.000860306	Up
westarC030014060	61.214	227.925	-1.89556	9.62e-06	0.000876703	Up
westarA030017760	66.1394	210.268	-1.66809	9.74e-06	0.000885336	Up
westarA010008750	0	20.6278	-6.83034	9.75e-06	0.000885336	Up
westarA100021800	38.3399	121.59	-1.6535	9.81e-06	0.000889034	Up
westarUncluster0004400	23.7721	96.0955	-2.02316	9.93e-06	0.000898945	Up
westarC070037030	3.15644	35.8526	-3.55632	1.01e-05	0.000916591	Up
westarC080053540	227.582	601.219	-1.39864	1.02e-05	0.00092113	Up
westarC020021830	8.68865	56.8839	-2.70548	1.04e-05	0.000930778	Up
westarC050025320	102.531	235.954	-1.20051	1.04e-05	0.000930778	Up
westarA070013860	0	83.5211	-8.84879	1.04e-05	0.000931642	Up
westarA010032080	107.757	295	-1.44832	1.05e-05	0.000933869	Up
westarA010019440	27.6341	84.9388	-1.61362	1.07e-05	0.000949025	Up
westarUncluster0023030	202.911	422.392	-1.05707	1.09e-05	0.000959983	Up
westarC060026560	44.0944	166.586	-1.90821	1.09e-05	0.000959983	Up
westarC030082820	43.0532	121.208	-1.50146	1.1e-05	0.000968701	Up
westarC030002700	0	20.1855	-6.8027	1.14e-05	0.000999113	Up
westarA030001130	0	17.6257	-6.60515	1.15e-05	0.00101084	Up
westarA050005140	0	18.9524	-6.71166	1.2e-05	0.0010455	Up
westarA030040410	15.0385	85.8625	-2.49824	1.2e-05	0.0010455	Up
westarA030042510	85.0861	276.108	-1.69283	1.2e-05	0.00104803	Up
novel.5130	2.12888	42.4266	-4.26464	1.21e-05	0.00105028	Up
westarC030033890	33.891	104.868	-1.61836	1.23e-05	0.00106411	Up
westarA040001870	241.488	538.999	-1.15543	1.26e-05	0.00108585	Up
westarC090056170	0	21.6605	-6.90092	1.26e-05	0.00108585	Up
westarA020037670	7.57248	42.9436	-2.48165	1.3e-05	0.00111362	Up
westarC010035970	23.5088	92.0432	-1.95854	1.31e-05	0.00111981	Up
westarA030036130	6.53257	39.7307	-2.60602	1.32e-05	0.001128	Up
westarC090003120	9.27002	83.1712	-3.14672	1.33e-05	0.00113506	Up
westarC030011340	0.95527	37.5373	-5.27315	1.36e-05	0.00115019	Up
westarA020002210	44.3757	141.72	-1.6672	1.36e-05	0.00115019	Up
westarA030022570	89.4547	869.853	-3.28245	1.37e-05	0.00115598	Up
westarC030081090	17.3312	269.966	-3.96122	1.39e-05	0.00117624	Up
westarA080032330	6.26778	48.5235	-2.95845	1.4e-05	0.00118101	Up
westarA010008340	8.8688	58.2091	-2.71674	1.45e-05	0.00121478	Up
westarC080038250	50.3187	178.438	-1.82224	1.47e-05	0.00123061	Up
westarC060036580	49.0169	160.391	-1.71011	1.5e-05	0.00125742	Up
westarC090031360	16.7933	92.2931	-2.45474	1.51e-05	0.00126148	Up
westarC010031300	340.291	700.229	-1.04129	1.57e-05	0.00130692	Up
westarA050001210	60.7923	156.257	-1.3604	1.6e-05	0.00133479	Up
westarC050029160	2.2994	29.8203	-3.70502	1.61e-05	0.00133633	Up
westarC090063430	14.6128	80.6739	-2.44841	1.61e-05	0.00133633	Up
westarA060024860	0	53.0458	-8.19439	1.62e-05	0.00133978	Up
westarC090046230	840.741	2237.88	-1.4128	1.63e-05	0.00134791	Up
westarA060047620	22.7569	126.445	-2.46983	1.64e-05	0.00135262	Up
westarC070046090	4.77635	47.611	-3.30101	1.65e-05	0.00135912	Up
westarC080041680	130.689	275.516	-1.0784	1.68e-05	0.00138383	Up
westarC070051150	86.6468	254.054	-1.54762	1.68e-05	0.00138383	Up
novel.2823	90.0186	320.878	-1.8345	1.69e-05	0.00138416	Up
westarC020052270	1.08897	113.542	-6.76669	1.7e-05	0.00138949	Up
westarC050034480	10.056	48.2774	-2.26252	1.71e-05	0.00139211	Up
westarA020010270	64.0129	231.984	-1.85475	1.71e-05	0.00139211	Up
westarC090019290	17.7324	85.6728	-2.26139	1.74e-05	0.00141183	Up
westarC030042170	291.283	760.113	-1.3844	1.76e-05	0.00142071	Up
westarA070017770	7.97097	46.8668	-2.54198	1.8e-05	0.00144986	Up
westarA010040300	20.3251	94.984	-2.20963	1.83e-05	0.00147059	Up
westarC070047030	75.2873	225.83	-1.58952	1.83e-05	0.00147577	Up
westarA040019150	428.344	1087.56	-1.34378	1.85e-05	0.00148679	Up
westarC040006850	58.0344	194.548	-1.7432	1.86e-05	0.0014931	Up
westarA040003950	113.041	335.192	-1.56674	1.89e-05	0.00150478	Up
westarA090060490	9.84594	61.4369	-2.65876	1.89e-05	0.0015078	Up
westarC070004390	117.468	335.918	-1.51987	2e-05	0.00158218	Up
westarA070043420	57.574	151.488	-1.39986	2.02e-05	0.00160152	Up
westarC060021180	45.6679	213.491	-2.2176	2.05e-05	0.00162001	Up
westarA090040890	92.8643	238.623	-1.35996	2.08e-05	0.00163137	Up
westarA090011160	76.0835	207.104	-1.43821	2.08e-05	0.00163137	Up
westarA100005000	241.389	517.871	-1.09934	2.1e-05	0.00163604	Up
westarC040045620	13.4063	62.5089	-2.1993	2.1e-05	0.00163604	Up
westarA090055880	0	55.8869	-8.26966	2.1e-05	0.00163604	Up
westarA020036280	0.75053	121.541	-7.43567	2.12e-05	0.00164668	Up
westarC080029010	269.207	711.523	-1.40125	2.12e-05	0.00164668	Up
westarA020032510	4.06662	47.3627	-3.52188	2.17e-05	0.00167509	Up
westarA050016630	101.068	249.881	-1.30456	2.18e-05	0.00168291	Up
westarC050009650	47.6849	150.383	-1.66272	2.19e-05	0.00169039	Up
westarUncluster0058670	11.4426	49.9477	-2.12639	2.2e-05	0.00169182	Up
westarC060035190	283.814	574.564	-1.01538	2.22e-05	0.0017051	Up
westarA010032370	54.0099	128.65	-1.24954	2.25e-05	0.00172656	Up
westarC040065320	335.143	786.421	-1.22929	2.27e-05	0.00173409	Up
westarA100029170	555.331	1243.21	-1.16291	2.3e-05	0.00175277	Up
westarC010049920	437.269	879.912	-1.00898	2.31e-05	0.00175846	Up
westarC060035900	420.91	1127.11	-1.42108	2.37e-05	0.00180086	Up
westarA040032260	56.6626	158.678	-1.48617	2.45e-05	0.00185734	Up
westarA010022310	186.92	431.352	-1.20369	2.47e-05	0.00186704	Up
westarC030035330	24.0983	73.8222	-1.62122	2.47e-05	0.00186704	Up
westarC010018330	117.947	277.421	-1.22992	2.49e-05	0.00187544	Up
westarC040071220	24.1571	113.464	-2.22692	2.49e-05	0.00187544	Up
westarC050055690	65.9714	179.627	-1.43696	2.51e-05	0.00188272	Up
westarA090018040	0.75053	96.2233	-7.10444	2.52e-05	0.0018905	Up
westarA010023070	421.65	966.491	-1.19678	2.56e-05	0.00191332	Up
westarA010038910	231.266	611.965	-1.40135	2.6e-05	0.0019416	Up
westarA060012410	106.761	286.411	-1.41944	2.66e-05	0.00198039	Up
westarC080004610	16.9981	65.9831	-1.94984	2.73e-05	0.00202432	Up
westarC040049290	4.57161	42.2542	-3.2085	2.79e-05	0.00205199	Up
westarC020057100	98.06	313.574	-1.66935	2.79e-05	0.00205199	Up
novel.911	0.33844	28.6377	-6.3415	2.79e-05	0.00205199	Up
westarC080052950	19.112	75.2907	-1.97353	2.88e-05	0.00210617	Up
westarA100018950	142.91	385.676	-1.42793	2.89e-05	0.00210913	Up
westarC020003470	0.61683	73.9338	-6.8593	2.92e-05	0.0021255	Up
westarC070031860	327.955	810.183	-1.30404	2.99e-05	0.00217012	Up
westarC050018140	597.272	1331.03	-1.15461	2.99e-05	0.00217035	Up
westarC020016690	10.7084	90.6402	-3.06149	3.05e-05	0.00220242	Up
westarC010053410	196.19	448.09	-1.19162	3.06e-05	0.002207	Up
westarC070024540	733.804	1816.12	-1.30644	3.08e-05	0.00221311	Up
westarC070012360	64.7376	163.553	-1.33159	3.09e-05	0.0022194	Up
westarA100001130	0	17.852	-6.62041	3.1e-05	0.00222319	Up
westarC050055670	81.3467	175.282	-1.10554	3.11e-05	0.00222319	Up
westarA080027320	321.219	663.613	-1.04887	3.17e-05	0.00226274	Up
westarA070004060	22.4224	101.413	-2.17194	3.22e-05	0.00229282	Up
westarC050001650	15.7276	67.2389	-2.09001	3.26e-05	0.00231876	Up
westarC050012300	13.1512	76.357	-2.5225	3.29e-05	0.00232935	Up
westarA060006500	1.92414	29.922	-3.94796	3.36e-05	0.00237918	Up
westarC080045020	7.76748	63.3429	-3.05872	3.38e-05	0.00239013	Up
westarC080039580	73.3376	189.136	-1.3628	3.4e-05	0.00239433	Up
westarC050004770	252.643	636.894	-1.33378	3.4e-05	0.00239433	Up
westarC030010600	0	87.4951	-8.91627	3.42e-05	0.00240712	Up
westarA030046760	50.1372	154.317	-1.61609	3.48e-05	0.00244288	Up
westarC060040720	96.8451	227.335	-1.22806	3.51e-05	0.00245786	Up
westarA070029660	17.2983	61.2525	-1.8241	3.52e-05	0.00246246	Up
westarC010001620	79.9289	222.277	-1.47426	3.56e-05	0.00248332	Up
westarC050011050	92.437	235.997	-1.35441	3.57e-05	0.0024856	Up
westarA010008210	738.059	2152.07	-1.54285	3.64e-05	0.00252633	Up
westarC060037500	36.97	163.566	-2.14677	3.66e-05	0.00253234	Up
westarC040052100	0	48.3705	-8.06141	3.69e-05	0.002549	Up
westarA010027790	53.5326	135.44	-1.3317	3.71e-05	0.00255738	Up
westarC070053260	153.034	365.541	-1.255	3.74e-05	0.00257549	Up
westarA060014190	0.33844	25.3124	-6.16283	3.76e-05	0.00258195	Up
westarA020008150	731.481	1535.17	-1.06903	3.79e-05	0.00260112	Up
westarA010016380	66.9793	180.225	-1.43109	3.83e-05	0.00262392	Up
westarA060042810	217.249	439.982	-1.01515	3.86e-05	0.00263408	Up
westarC080057070	1.27048	25.2967	-4.29069	3.91e-05	0.00266519	Up
westarC020003440	24.5979	92.1535	-1.88554	3.91e-05	0.00266524	Up
westarA050013460	0.653655	26.3991	-5.34133	3.93e-05	0.00267075	Up
westarC060043850	14.0397	72.9892	-2.37659	4.01e-05	0.00272118	Up
westarA060042170	127.095	329.724	-1.37372	4.09e-05	0.00276743	Up
westarUncluster0034600	112.327	270.933	-1.26553	4.1e-05	0.00276922	Up
westarC030050850	52.1693	161.329	-1.63167	4.12e-05	0.0027768	Up
westarC080051100	1.85049	38.9424	-4.35338	4.12e-05	0.00277727	Up
westarA070001930	147.271	409.032	-1.47715	4.13e-05	0.00277727	Up
westarC060041270	333.187	785.902	-1.23794	4.13e-05	0.00277727	Up
westarC080055240	5.70703	54.4172	-3.26479	4.14e-05	0.00278069	Up
westarC040049570	0.27839	21.6672	-5.93897	4.17e-05	0.00279314	Up
westarC050003910	0	17.3085	-6.58054	4.18e-05	0.00279735	Up
westarA010012710	15.5705	59.2776	-1.9466	4.2e-05	0.00280072	Up
westarA050038040	1.08897	28.505	-4.81188	4.21e-05	0.00280153	Up
westarC090003800	165.176	376.473	-1.18951	4.21e-05	0.00280153	Up
novel.4668	1.33054	35.5574	-4.75481	4.21e-05	0.00280153	Up
westarA090013720	70.6003	186.902	-1.39935	4.33e-05	0.00286234	Up
westarC030060370	5.72199	44.9739	-2.96197	4.33e-05	0.00286234	Up
westarC090002170	31.6103	355.27	-3.49238	4.33e-05	0.00286234	Up
westarC060022590	55.5277	175.753	-1.6573	4.33e-05	0.00286234	Up
westarC070053810	54.2271	180.123	-1.73451	4.35e-05	0.00286641	Up
westarA090046210	128.164	408.77	-1.67208	4.37e-05	0.00287893	Up
westarA100024880	114.752	259.54	-1.17538	4.41e-05	0.00290077	Up
westarA020033550	0.67688	29.5581	-5.48249	4.47e-05	0.00293704	Up
westarA090054600	7.32956	52.4943	-2.84764	4.49e-05	0.0029464	Up
novel.5081	1.54887	21.8007	-3.76568	4.53e-05	0.00295998	Up
westarC090069020	69.9153	188.467	-1.42238	4.6e-05	0.00298901	Up
westarC030002680	0	13.9625	-6.26581	4.65e-05	0.0030144	Up
westarC040039970	18.4964	71.2356	-1.95626	4.65e-05	0.0030144	Up
westarC090004310	24.692	101.25	-2.02613	4.7e-05	0.00303886	Up
westarA020001690	0	80.6538	-8.79856	4.79e-05	0.00309117	Up
westarC070037800	136.218	475.837	-1.80372	4.82e-05	0.00309855	Up
novel.4620	85.0899	270.038	-1.66253	4.83e-05	0.00310279	Up
westarC070039570	120.326	244.344	-1.01929	4.87e-05	0.00312423	Up
westarA070030020	1824.13	3784.17	-1.0526	4.88e-05	0.00312754	Up
westarA070044410	13.9152	95.1658	-2.78399	4.89e-05	0.00313099	Up
westarC030003350	1.05215	111.346	-6.76345	4.93e-05	0.0031493	Up
westarA090055800	29.3399	80.3617	-1.44856	4.96e-05	0.00316957	Up
westarA060045510	1.29371	30.9178	-4.57119	4.99e-05	0.00318433	Up
westarC010049900	26.2026	115.052	-2.13931	5e-05	0.00318655	Up
westarC020027580	13.3067	61.0449	-2.19366	5.16e-05	0.00327156	Up
westarA040028180	28.1812	121.031	-2.09751	5.17e-05	0.00327325	Up
westarC080036050	6.76451	42.4198	-2.64452	5.18e-05	0.00327587	Up
westarC080042190	335.64	676.784	-1.01074	5.21e-05	0.00328546	Up
westarA030035020	134.33	304.914	-1.18488	5.22e-05	0.00328546	Up
westarA020014630	22.5723	366.584	-4.02228	5.22e-05	0.00328546	Up
westarC030051040	154.559	344.224	-1.15442	5.28e-05	0.00330606	Up
westarA050033700	89.3615	216.397	-1.27294	5.33e-05	0.00333378	Up
westarC050039210	18.2454	102.464	-2.47128	5.38e-05	0.0033598	Up
westarA060036960	21.3637	112.755	-2.39066	5.39e-05	0.00336343	Up
westarA100032290	44.1927	162.952	-1.88225	5.4e-05	0.00336343	Up
westarA100012310	1.01532	25.8795	-4.70265	5.46e-05	0.00339838	Up
westarA030051810	1.33054	22.026	-4.06642	5.52e-05	0.00343383	Up
westarC040064710	41.0456	132.028	-1.68353	5.54e-05	0.00343796	Up
westarC040032250	22.125	81.6572	-1.8982	5.59e-05	0.00346429	Up
westarC090001350	335.617	711.98	-1.08388	5.6e-05	0.00346964	Up
westarA090057830	4.82938	51.7801	-3.44922	5.69e-05	0.00350593	Up
westarA080028970	81.4365	241.713	-1.56867	5.8e-05	0.00356905	Up
westarA090022870	81.2428	315.54	-1.95413	5.81e-05	0.00356905	Up
westarC090067320	21.2817	102.08	-2.25833	5.82e-05	0.00356938	Up
westarA030030630	645.566	1689.07	-1.38647	5.94e-05	0.0036376	Up
westarUncluster0036480	26.1125	93.9105	-1.83086	6.01e-05	0.00367183	Up
westarC020035720	3.27926	31.5709	-3.20427	6.04e-05	0.0036839	Up
westarC090066590	1.39059	23.6034	-4.1421	6.06e-05	0.0036908	Up
westarC030067310	48.3112	146.311	-1.59634	6.09e-05	0.0037012	Up
westarA020032220	0	14.4114	-6.31655	6.15e-05	0.00372787	Up
westarA040020360	6.30064	44.9343	-2.84025	6.16e-05	0.00372787	Up
westarA090047510	68.8764	152.015	-1.14203	6.17e-05	0.00372787	Up
westarA040012590	2.1657	30.0803	-3.75565	6.18e-05	0.00372787	Up
westarC020024460	82.0547	181.439	-1.14423	6.33e-05	0.00381665	Up
westarC040060710	78.2877	236.701	-1.59139	6.35e-05	0.0038218	Up
westarA020008070	25.6498	86.5123	-1.76047	6.41e-05	0.00384932	Up
westarA060041410	6.3292	49.0491	-2.9396	6.58e-05	0.00392813	Up
westarA100016200	16.9993	86.4596	-2.35188	6.59e-05	0.00392813	Up
westarC030024500	14.4736	457.339	-4.98374	6.59e-05	0.00392813	Up
westarUncluster0039800	74.0677	181.756	-1.28994	6.76e-05	0.00402069	Up
westarA080027760	71.345	233.609	-1.70578	6.81e-05	0.00404755	Up
westarC060027110	193.363	608.664	-1.65278	6.86e-05	0.00407329	Up
westarC090001460	55.2312	167.037	-1.59654	6.94e-05	0.00410396	Up
westarA060019240	76.5307	205.016	-1.42378	6.99e-05	0.00412986	Up
westarA030001290	3.14681	27.5653	-3.18679	7.06e-05	0.00416366	Up
novel.1694	49.7769	125.006	-1.32016	7.08e-05	0.00417251	Up
westarA060007790	50.4223	133.467	-1.39533	7.16e-05	0.00421401	Up
novel.1709	109.896	249.585	-1.18049	7.25e-05	0.00425477	Up
westarC020029730	50.1413	220.654	-2.13219	7.42e-05	0.00434098	Up
westarA090002580	23.5375	77.7107	-1.72919	7.51e-05	0.00438211	Up
westarC060034540	4.12667	42.7788	-3.35981	7.51e-05	0.00438211	Up
westarA070045170	44.5842	112.802	-1.34422	7.55e-05	0.00439746	Up
westarC030022950	113.538	308.423	-1.43847	7.56e-05	0.00439767	Up
westarC010053990	1.5721	21.9194	-3.76479	7.65e-05	0.00444434	Up
westarA070038280	30.4823	128.298	-2.06854	7.7e-05	0.00446647	Up
westarC090028370	15.5487	60.0563	-1.9555	7.7e-05	0.00446647	Up
westarC060046200	31.1326	824.883	-4.73152	8.06e-05	0.00463964	Up
westarA070044550	7.51232	504.193	-6.07772	8.07e-05	0.00463964	Up
westarA010031020	0	12.5575	-6.11313	8.23e-05	0.00469879	Up
westarA060045590	177.302	401.451	-1.17862	8.24e-05	0.00469879	Up
westarC040008170	160.615	353.104	-1.13469	8.24e-05	0.00469879	Up
westarC040004290	5.46944	42.1056	-2.96961	8.25e-05	0.00469879	Up
westarC030033790	42.2359	124.101	-1.54867	8.38e-05	0.00476268	Up
westarA090041420	442.077	954.6	-1.1104	8.39e-05	0.00476521	Up
westarA080026040	38.1216	122.468	-1.67366	8.44e-05	0.00477093	Up
westarC030025390	2.818	43.0381	-3.97333	8.56e-05	0.00483037	Up
westarC070055840	66.6491	156.008	-1.22357	8.6e-05	0.0048332	Up
westarA080025280	0	13.0581	-6.17154	8.61e-05	0.0048332	Up
westarC030063590	142.747	304.94	-1.09635	8.74e-05	0.00490285	Up
westarC010013890	4.6098	128.404	-4.78495	8.76e-05	0.00490285	Up
novel.3683	48.5053	137.067	-1.49439	8.76e-05	0.00490285	Up
westarC020042430	48.4915	145.866	-1.57845	8.78e-05	0.00490801	Up
westarA030010040	65.9736	191.597	-1.54049	8.79e-05	0.00490801	Up
westarA080032130	87.3625	276.052	-1.65706	8.85e-05	0.00493888	Up
westarA050016750	284.082	673.017	-1.24367	9.04e-05	0.0050214	Up
westarC030052390	194.729	466.733	-1.25853	9.1e-05	0.00504534	Up
westarC040013310	106.77	220.287	-1.04182	9.18e-05	0.00508768	Up
westarC040031130	19.8419	67.8996	-1.77947	9.41e-05	0.00520404	Up
westarA080026150	58.4723	126.843	-1.11792	9.63e-05	0.00529281	Up
westarA040005640	27.5442	111.45	-2.00829	9.64e-05	0.00529281	Up
novel.1987	46.656	140.167	-1.57596	9.66e-05	0.00529968	Up
westarA080018760	48.5541	135.393	-1.47563	9.74e-05	0.00533006	Up
westarC080049050	40.0796	148.139	-1.8912	9.74e-05	0.00533006	Up
westarC020049450	1.29371	31.6343	-4.6012	9.75e-05	0.00533006	Up
westarC070039190	173.772	458.937	-1.39726	9.78e-05	0.00533989	Up
westarC090018410	259.936	586.771	-1.17515	9.8e-05	0.00534598	Up
westarA030021860	56.1118	171.868	-1.60553	9.87e-05	0.00537907	Up
novel.5775	2.0456	30.0673	-3.79933	9.91e-05	0.00538543	Up
westarC080054010	440.697	1045.69	-1.24469	0.000100303	0.00543064	Up
westarC080028870	34.5554	149.712	-2.11776	0.00010056	0.00543863	Up
novel.4122	34.0085	107.709	-1.65445	0.000101055	0.00545552	Up
westarC070052830	0.932044	26.7054	-4.79671	0.000101147	0.00545552	Up
westarC040061070	0.27839	16.8276	-5.57472	0.000103058	0.00554968	Up
westarA070033690	187.725	411.773	-1.12974	0.000104059	0.00559021	Up
westarA090047210	25.0291	110.684	-2.13985	0.000104259	0.00559021	Up
westarA030042750	17.952	66.2744	-1.88287	0.000105119	0.00562421	Up
westarC040056060	23.2903	99.7723	-2.10309	0.000106626	0.00568656	Up
westarC050059460	0	62.3758	-8.428	0.00010877	0.00578751	Up
westarA020034710	10.8039	63.9427	-2.55419	0.000108868	0.00578751	Up
westarA020043760	0	12.4525	-6.10605	0.000110342	0.00585962	Up
westarC070020790	0.33844	22.2341	-5.97583	0.000110765	0.00586558	Up
westarA060014260	79.4079	758.453	-3.25788	0.0001109	0.00586558	Up
westarA090011810	0	76.3643	-8.7199	0.000111369	0.00587796	Up
westarC040039710	231.59	518.563	-1.16111	0.000111512	0.00587796	Up
westarA030056710	20.351	67.836	-1.72604	0.000111643	0.00587863	Up
westarA060016800	33.2307	151.599	-2.17147	0.000111973	0.00588983	Up
novel.1033	16.8384	83.3513	-2.31217	0.000112646	0.00591272	Up
westarA030040950	0.27839	19.2713	-5.77425	0.000114066	0.00597235	Up
westarC020057940	0.33844	118.965	-8.39773	0.000114141	0.00597235	Up
novel.1615	24.3018	91.6444	-1.90767	0.000115904	0.00605052	Up
westarA050021460	6.37429	42.2665	-2.74069	0.000115999	0.00605052	Up
westarA030042530	171.463	382.821	-1.15825	0.000116996	0.0060818	Up
westarA060017680	3.25467	30.2006	-3.2131	0.000117341	0.00608232	Up
westarC030041760	40.5056	121.081	-1.56969	0.000117928	0.00610641	Up
westarA030006520	1.33054	19.247	-3.87573	0.000118188	0.00611352	Up
westarA090039240	38.8405	106.204	-1.44545	0.000118988	0.00614217	Up
westarC090010390	12.8113	48.0168	-1.89568	0.000119221	0.00614473	Up
westarA010018480	60.2479	196.458	-1.70415	0.000119491	0.00614473	Up
westarA020018900	0	12.3349	-6.08994	0.00011952	0.00614473	Up
westarC030003000	1.79044	24.8804	-3.72294	0.00011953	0.00614473	Up
westarC030086810	24.9362	80.1826	-1.67948	0.000120112	0.0061619	Up
westarC070060810	248.38	562.531	-1.17973	0.000121706	0.00621825	Up
westarA090005120	0.27839	20.945	-5.8891	0.000121709	0.00621825	Up
westarA010040150	0.33844	20.0929	-5.83154	0.000121903	0.0062218	Up
westarA030051150	342.869	768.211	-1.16175	0.000123032	0.0062666	Up
westarA010010140	8.19068	41.4826	-2.30083	0.000125635	0.00637419	Up
westarA010001710	43.6658	138.148	-1.66603	0.000125656	0.00637419	Up
westarA050016760	32.4283	95.309	-1.55238	0.000126025	0.0063864	Up
westarC090028750	125.647	318.655	-1.3414	0.00012811	0.00647893	Up
westarA060037590	4.29583	103.229	-4.6128	0.00012974	0.00654807	Up
westarA030006140	0	82.6629	-8.83425	0.000130175	0.00656337	Up
westarA060007190	8.16473	38.7795	-2.24981	0.00013147	0.00660861	Up
westarC080003060	21.5232	70.95	-1.71352	0.000132251	0.00664118	Up
westarC060033460	9.31636	46.6469	-2.35172	0.000134146	0.00671604	Up
westarA030021330	3.78823	36.5155	-3.25047	0.000134574	0.00673074	Up
westarA030028490	617.02	1635.61	-1.40522	0.000136073	0.00679888	Up
westarC030015260	17.4824	72.5254	-2.05541	0.000137142	0.00683746	Up
westarA010022170	88.4834	202.211	-1.19188	0.000137655	0.00685045	Up
westarC030045240	162.342	349.63	-1.1062	0.000138701	0.00689565	Up
westarC030056960	91.9528	203.565	-1.14645	0.000142172	0.00705331	Up
westarA010001970	0	51.0286	-8.13847	0.000142297	0.00705331	Up
westarC030058070	2.00742	22.273	-3.49059	0.000143325	0.00709501	Up
westarC090006090	0	12.1733	-6.06898	0.000143423	0.00709501	Up
westarC020031290	388.302	946.699	-1.28675	0.000144536	0.0071359	Up
westarC030039110	140.064	359.23	-1.35639	0.000146281	0.0072078	Up
westarA030052070	487.146	1092.87	-1.16415	0.000147092	0.00723345	Up
westarA020024980	12.6106	67.3203	-2.41353	0.000147643	0.00725343	Up
westarA010008310	19.8052	62.5841	-1.64311	0.000149509	0.00733787	Up
westarA070042040	112.808	317.354	-1.49018	0.000153334	0.00749607	Up
westarA030012740	22.4047	80.3622	-1.84934	0.000153973	0.00751993	Up
westarC060038120	147.587	331.825	-1.16333	0.000154461	0.00753641	Up
westarC040053470	16.3076	64.4702	-1.97623	0.000155021	0.00755549	Up
westarA090061750	2.02101	31.322	-3.97916	0.000155357	0.00755549	Up
westarC020064150	10.1639	40.6098	-1.98313	0.000155409	0.00755549	Up
westarC040047590	7.10432	47.369	-2.71236	0.00015699	0.00760864	Up
westarA100028860	11.4044	184.2	-4.01687	0.00015701	0.00760864	Up
westarA050003680	4.29719	46.3004	-3.43736	0.000158177	0.00764645	Up
westarA070019350	4.73126	35.2794	-2.84256	0.00015825	0.00764645	Up
westarC010024570	106.354	337.757	-1.66562	0.00015882	0.00766658	Up
westarA090041640	157.898	410.444	-1.37402	0.000159605	0.00768956	Up
westarC040003930	4.73126	42.2923	-3.11054	0.000161474	0.00777208	Up
westarC050030730	6.45055	50.971	-3.02123	0.000162425	0.00780282	Up
westarA070020490	182.372	423.424	-1.21353	0.000162987	0.00782227	Up
westarC060036520	0.67688	23.2941	-5.14082	0.00016433	0.00787158	Up
westarA090004230	286.081	599.689	-1.06806	0.000165971	0.00793496	Up
westarC090010310	392.446	884.862	-1.17184	0.000166393	0.0079475	Up
westarA050005700	67.3685	167.207	-1.3061	0.000167518	0.00797831	Up
westarA040022680	40.5206	150.899	-1.89728	0.000168055	0.00798862	Up
westarA050037320	0	79.8882	-8.78495	0.000168585	0.0080062	Up
westarC060018750	321.187	747.559	-1.21788	0.000169195	0.0080275	Up
westarA030043770	2.62561	35.3838	-3.68319	0.000170587	0.0080511	Up
westarA070009930	3.48525	32.917	-3.27927	0.000173445	0.00815158	Up
westarC050014760	12.0524	76.4144	-2.67154	0.000175038	0.00819558	Up
westarC090005370	168.612	399.87	-1.2457	0.000175625	0.00821534	Up
westarA090054840	0	11.2488	-5.95813	0.000178244	0.00832222	Up
westarC030066120	10.5816	56.2107	-2.40004	0.000179671	0.00835426	Up
westarUncluster0058140	16.9626	61.1646	-1.83495	0.000181124	0.00838624	Up
westarA090055300	0	38.4734	-7.73121	0.000181753	0.00840733	Up
westarA060038470	310.686	759.393	-1.28927	0.000182757	0.0084303	Up
westarC040042860	211.048	530.048	-1.32988	0.0001844	0.0084904	Up
westarA080022700	6.12321	42.986	-2.75604	0.00018483	0.00849776	Up
westarC010053980	85.5579	224.179	-1.38356	0.000185071	0.00849776	Up
westarUncluster0066110	100.463	235.436	-1.22185	0.000186879	0.00855713	Up
westarC050015600	38.6917	112.978	-1.54869	0.000188721	0.00860984	Up
westarA040024170	679.691	1446.23	-1.08829	0.000189281	0.00861964	Up
westarA030040540	133.427	312.707	-1.22445	0.000189706	0.00862795	Up
westarC080042280	37.7229	128.419	-1.76423	0.00018981	0.00862795	Up
westarC030041250	59.8204	160.807	-1.42639	0.000191732	0.00867581	Up
westarA070031190	109.117	236.684	-1.11866	0.000193177	0.00872645	Up
westarA030024570	216.046	485.761	-1.16871	0.000193595	0.00872838	Up
westarA060030790	95.9788	238.968	-1.31183	0.000194922	0.00877236	Up
westarA010000290	21.2204	90.7924	-2.0849	0.000195863	0.00880679	Up
westarUncluster0003900	82.7945	171.771	-1.04632	0.000196147	0.00881159	Up
westarA060037240	45.38	131.702	-1.53703	0.000197152	0.00884877	Up
westarC010019620	38.6878	111.788	-1.52815	0.000198272	0.00888305	Up
westarA090041860	16.0578	54.5446	-1.74834	0.000200979	0.00897207	Up
westarA020017470	374.828	968.025	-1.36841	0.000201226	0.00897507	Up
westarA060034490	136.419	432.396	-1.66059	0.000201426	0.00897595	Up
westarC070040560	118.776	291.426	-1.29107	0.000201915	0.00898972	Up
westarC090019210	108.716	225.637	-1.05293	0.000204725	0.0090743	Up
westarC070018100	29.3096	84.0446	-1.52022	0.000207813	0.00918824	Up
westarC040042870	140.696	369.423	-1.39172	0.000207848	0.00918824	Up
westarC030048930	31.9952	123.671	-1.95468	0.000209976	0.00925163	Up
westarC070007670	5.40678	37.8569	-2.79265	0.000210923	0.00927745	Up
westarA030014700	141.682	381.34	-1.42878	0.000214591	0.00941125	Up
westarUncluster0009460	0.992095	29.7027	-4.9184	0.000218492	0.00956548	Up
westarC030049390	147.674	340.467	-1.20389	0.00022043	0.00963343	Up
westarA060032050	2.04424	32.4474	-4.01805	0.000225177	0.00978086	Up
westarA100003860	221.417	545.727	-1.29896	0.000225643	0.00979259	Up
novel.4335	78.557	185.806	-1.24451	0.000226404	0.00981706	Up
westarA020019420	9.35193	42.1352	-2.16623	0.000227322	0.00984833	Up
westarC090022250	38.5459	117.511	-1.60345	0.000228313	0.00987498	Up
westarC010010460	0	10.6323	-5.87621	0.000229442	0.00990774	Up
westarC080059650	147.585	312.584	-1.08567	0.000229488	0.00990774	Up
westarC090010360	229.527	479.577	-1.06008	0.000230148	0.00991905	Up
westarC080038990	195.597	454.814	-1.21681	0.000230373	0.00991907	Up
westarC030066520	77.4191	156.532	-1.01341	0.000236579	0.0101446	Up
westarA070021680	4.5962	31.9128	-2.75786	0.000237197	0.0101614	Up
westarA080016630	223.48	509.725	-1.18743	0.000238357	0.0101848	Up
westarC070045610	13.1674	54.4024	-2.04298	0.000241385	0.0102965	Up
westarC080052180	9.4598	41.6989	-2.12275	0.000242414	0.010314	Up
westarC070056900	0	12.4152	-6.1016	0.000242703	0.0103175	Up
westarA050007780	7.30633	34.2946	-2.24214	0.000244107	0.0103595	Up
westarC090030090	20.3154	68.8725	-1.76243	0.000245266	0.0103779	Up
westarA020036750	193.258	391.276	-1.01707	0.000247937	0.0104332	Up
westarC020055110	19.4886	63.3923	-1.69159	0.000248356	0.010442	Up
westarC030008540	4.51156	30.1539	-2.73221	0.000252229	0.0105498	Up
westarA090024090	23.9893	77.1245	-1.6681	0.000252245	0.0105498	Up
westarC050018290	83.85	214.193	-1.34875	0.000253612	0.0105739	Up
westarC030030640	18.7762	70.9389	-1.91954	0.000255515	0.0106354	Up
westarA060008130	860.873	1945.3	-1.17592	0.000255821	0.0106393	Up
westarA090034710	89.6663	271.578	-1.60133	0.00025761	0.0106936	Up
westarA020020570	25.1694	93.9136	-1.89953	0.000257963	0.0106936	Up
westarA020018890	37.8238	100.143	-1.40123	0.000258172	0.0106936	Up
westarA080021590	74.7276	160.172	-1.10611	0.000259002	0.0107091	Up
westarC070043690	66.4501	150.956	-1.1773	0.000260445	0.0107362	Up
westarC050035610	73.4903	148.022	-1.00548	0.000261764	0.0107697	Up
westarC080021530	10.7289	42.3031	-1.97625	0.000262311	0.0107755	Up
westarA040026510	28.9566	120.908	-2.06434	0.000262337	0.0107755	Up
westarC030013440	40.6391	104.939	-1.37159	0.000266875	0.010908	Up
westarC030023580	25.7376	406.184	-3.97752	0.000267791	0.0109364	Up
westarA020018140	0.375265	20.5124	-5.86367	0.000268607	0.0109518	Up
westarA090060180	214.135	463.303	-1.11109	0.000270322	0.0110127	Up
westarC010058210	43.2853	131.246	-1.59867	0.000270944	0.0110258	Up
westarA090047850	0	12.2576	-6.08152	0.000271084	0.0110258	Up
westarA090028800	105.203	245.658	-1.22249	0.000272167	0.0110584	Up
westarA050001340	37.6453	105.471	-1.48279	0.00027233	0.0110584	Up
westarC090010380	8.50589	42.1855	-2.27405	0.000273303	0.0110781	Up
westarA010011230	0.713705	20.4368	-4.92989	0.000273695	0.0110781	Up
westarC040001090	78.4576	174.652	-1.15384	0.000273703	0.0110781	Up
westarC090011070	28.3289	78.9421	-1.47737	0.000275433	0.0111391	Up
westarC060028150	0	39.2389	-7.7594	0.000275763	0.0111393	Up
westarA090049310	108.399	248.322	-1.19694	0.000275885	0.0111393	Up
westarA010023630	335.234	672.692	-1.00349	0.000278196	0.0112054	Up
westarA080025570	65.6355	157.643	-1.25689	0.000279014	0.0112202	Up
westarC060012110	419.591	859.374	-1.03313	0.000279351	0.0112247	Up
westarUncluster0023640	221.474	459.081	-1.04981	0.000283415	0.0113339	Up
westarC040064850	1508.2	3124.8	-1.05109	0.000283434	0.0113339	Up
westarC090059130	90.5442	293.062	-1.69127	0.000287547	0.0114892	Up
westarC030070520	7.19847	39.4328	-2.47747	0.000288185	0.0115055	Up
novel.1590	130.31	268.956	-1.04084	0.000292396	0.011627	Up
westarC050050830	98.5058	198.753	-1.00905	0.000293502	0.0116525	Up
westarC030019550	26.8151	87.56	-1.70763	0.000296795	0.0117645	Up
westarA010037010	45.0101	104.779	-1.20982	0.000299165	0.011849	Up
westarC010025850	27.0663	71.8675	-1.41048	0.000300877	0.0119073	Up
westarA030030170	61.6738	136.827	-1.15202	0.000312385	0.0122945	Up
westarA080025000	0.33844	14.6177	-5.37015	0.000318037	0.0124677	Up
westarA090058190	10.4777	44.0218	-2.0726	0.000318509	0.0124716	Up
westarC090017620	0.67688	17.991	-4.76743	0.000319933	0.0125027	Up
westarA080029370	22.2383	86.5953	-1.95347	0.000325334	0.0126642	Up
westarA090053020	68.9662	137.956	-1.00328	0.000325693	0.0126682	Up
westarA040006120	78.0686	193.412	-1.31209	0.000326106	0.0126744	Up
westarA030033140	32.559	111.897	-1.78427	0.000326695	0.0126874	Up
novel.1254	0.556779	16.9022	-4.74558	0.000327229	0.0126906	Up
westarC030024880	12.5834	47.4817	-1.91023	0.000327631	0.0126906	Up
westarC040065240	1.29371	22.7679	-4.12672	0.000327795	0.0126906	Up
westarA010013340	37.0052	89.652	-1.28199	0.000328213	0.0126969	Up
westarC040007390	24.4382	92.8952	-1.91678	0.000328811	0.0127102	Up
westarC090058320	25.9789	114.982	-2.1293	0.000336497	0.0129571	Up
westarUncluster0038100	38.5772	114.678	-1.55981	0.000338419	0.013021	Up
westarUncluster0029110	2.20253	38.1522	-4.09479	0.000339245	0.0130428	Up
westarA040021720	55.3285	156.088	-1.49368	0.000342081	0.0131315	Up
westarC040049560	0.33844	15.6678	-5.47043	0.000342746	0.0131453	Up
novel.4773	2.75931	22.2866	-2.96936	0.000343933	0.0131722	Up
westarA060009790	1.88731	25.9332	-3.75456	0.000348686	0.0133133	Up
westarC040036200	199.958	403.69	-1.01123	0.000349966	0.013352	Up
westarC030041310	11.6978	45.9243	-1.96949	0.000351757	0.0134086	Up
westarC080042250	72.9908	172.961	-1.24269	0.000352314	0.0134086	Up
westarC040008430	19.3221	71.178	-1.87031	0.000356829	0.0135413	Up
westarA030034840	0.67688	68.1073	-6.67221	0.000359895	0.0136268	Up
westarA010013380	19.8666	62.9661	-1.64491	0.000359985	0.0136268	Up
westarC070029730	52.8898	156.27	-1.55977	0.000360176	0.0136268	Up
novel.4158	11.0634	240.565	-4.4416	0.000361095	0.0136512	Up
westarC090012600	32.9344	81.2229	-1.29575	0.000361877	0.0136704	Up
westarC040053080	0	11.4398	-5.98356	0.000364388	0.0137445	Up
westarC080026890	35.6813	100.531	-1.49182	0.000365603	0.0137799	Up
westarA050032920	59.9938	148.094	-1.29824	0.000366156	0.0137809	Up
westarC010012100	1.1258	20.6757	-4.3236	0.000370904	0.0138956	Up
westarC010057650	21.3417	58.3131	-1.44718	0.000374091	0.0140045	Up
westarA090040710	71.0841	176.598	-1.31389	0.000376344	0.0140572	Up
westarA040028030	834.529	1815.26	-1.1212	0.000379484	0.0141456	Up
westarC010009680	990.924	2189.79	-1.14306	0.000379526	0.0141456	Up
westarC030075300	18.8609	65.8385	-1.7833	0.000380127	0.0141456	Up
westarA010006110	0.932044	17.8913	-4.21961	0.000380129	0.0141456	Up
westarC050012440	10.0371	51.7047	-2.37217	0.000389249	0.0144097	Up
westarA070020850	29.3944	100.652	-1.76553	0.000390004	0.014427	Up
westarA020028730	0.27839	16.9999	-5.59086	0.000393502	0.014522	Up
westarC080027370	1.39059	24.032	-4.15848	0.000393753	0.014522	Up
westarC050050540	1.64575	25.535	-3.96607	0.00039403	0.014522	Up
westarC050063300	10.8162	43.8144	-2.02354	0.000396263	0.0145935	Up
westarA090003940	3.23009	38.7563	-3.63231	0.000398834	0.0146264	Up
novel.2432	207.259	441.441	-1.08748	0.000398967	0.0146264	Up
westarA100024650	0.33844	17.5354	-5.63815	0.000400958	0.0146367	Up
westarA080016800	65.9724	185.262	-1.48256	0.000405928	0.0147857	Up
westarC010044140	15.6539	56.1906	-1.83344	0.000406878	0.0148036	Up
westarC080053380	44.6937	114.834	-1.34963	0.000407606	0.0148036	Up
westarA030037100	2.4331	25.9062	-3.45592	0.000408549	0.014827	Up
westarA060032400	0	11.4131	-5.98039	0.000410345	0.0148814	Up
westarA070039770	113	252.867	-1.15934	0.000412668	0.0149324	Up
westarUncluster0019150	1.77945	32.5098	-4.24625	0.000412952	0.0149324	Up
westarC050023750	28.3516	75.003	-1.41296	0.000415193	0.0149917	Up
westarA010010400	70.3623	157.248	-1.15918	0.000415692	0.0149989	Up
westarA060025660	2.36908	30.2616	-3.69207	0.000418398	0.0150747	Up
westarC040038980	16.3554	58.2779	-1.81749	0.000421715	0.0151832	Up
westarC090068450	2.39628	20.2101	-3.11567	0.000424292	0.0152602	Up
westarA050025070	0.932044	17.672	-4.19818	0.000425106	0.0152723	Up
westarA010039890	66.8103	173.767	-1.37856	0.000435135	0.0155541	Up
westarA020042160	84.2674	218.152	-1.36801	0.000436547	0.0155934	Up
novel.4449	15.6267	72.9443	-2.21426	0.000442698	0.0157401	Up
westarA060025170	13.7091	62.8453	-2.22004	0.000450362	0.0159725	Up
westarC050045750	20.1229	222.236	-3.4679	0.000454413	0.0160841	Up
westarC080052990	8.78553	35.9995	-2.03384	0.000456396	0.0161405	Up
westarA040000930	0	40.8316	-7.81656	0.00046176	0.0162956	Up
westarA060029940	22.866	66.586	-1.5428	0.000474896	0.0167001	Up
westarA090022760	347.177	696.74	-1.00436	0.000482685	0.0168906	Up
westarC020038710	0.95527	15.8804	-4.03209	0.000484841	0.0169541	Up
westarC090042770	15.9516	81.2025	-2.34023	0.000489598	0.0170726	Up
westarC090001420	16.4658	61.2613	-1.90485	0.000490263	0.0170838	Up
westarC040064230	46.6299	116.382	-1.31751	0.000491814	0.0171152	Up
westarC080049000	0	56.2965	-8.28006	0.00049185	0.0171152	Up
westarC010016780	1.01532	70.599	-6.13443	0.000494713	0.0171909	Up
westarA060013380	13.2875	65.002	-2.2878	0.000496629	0.0172193	Up
westarA030017450	11.6105	256.566	-4.46428	0.000499485	0.0172844	Up
westarC030033560	136.36	286.533	-1.07558	0.000504417	0.0173947	Up
westarA060004700	61.8977	133.7	-1.10306	0.000505302	0.0174132	Up
westarC030085740	298.39	666.911	-1.15856	0.000515171	0.0176921	Up
westarA030050540	2.28581	19.5566	-3.09871	0.000518065	0.0177549	Up
westarA010042410	12.1016	50.214	-2.0426	0.000526261	0.018011	Up
novel.1864	6.07006	39.2022	-2.67955	0.00053055	0.018138	Up
novel.4121	7.23541	39.5164	-2.41446	0.000530865	0.018138	Up
westarC090064160	66.9945	162.82	-1.28657	0.000531416	0.018138	Up
westarC070028500	92.7648	202.232	-1.12198	0.000531427	0.018138	Up
westarC090054190	0	9.4139	-5.69879	0.000537054	0.0182675	Up
westarA060006670	88.0603	206.941	-1.23207	0.000539901	0.0183307	Up
westarUncluster0013420	5.24023	50.1106	-3.23606	0.000540015	0.0183307	Up
westarC010011900	2.28717	22.2329	-3.18332	0.000540422	0.0183315	Up
westarA100003620	98.0266	197.257	-1.00626	0.000540773	0.0183315	Up
westarA070041010	8.37071	41.2833	-2.32998	0.000543103	0.0183855	Up
westarC030079820	190.116	436.061	-1.1969	0.000546473	0.018487	Up
westarC020015270	2.26258	28.9163	-3.66901	0.000549018	0.0185605	Up
westarA060000270	1557.09	3146.96	-1.01514	0.00055308	0.0186852	Up
westarC030018690	91.5694	184.04	-1.00295	0.000554428	0.0187181	Up
westarA090057520	53.4902	134.125	-1.31579	0.000559575	0.0188663	Up
westarA090026800	704.313	1528.62	-1.1176	0.000561769	0.0189274	Up
westarA070021580	32.7243	100.356	-1.61406	0.0005628	0.0189494	Up
westarC040035920	51.004	355.639	-2.79629	0.000566619	0.0190394	Up
westarC030057960	18.9235	59.4626	-1.65781	0.000567665	0.0190552	Up
westarC090004570	13.5646	54.6737	-1.98903	0.000567854	0.0190552	Up
westarC070016170	1.36736	25.4364	-4.25064	0.000572118	0.0191725	Up
westarC010049420	0.835169	19.9699	-4.43581	0.000574332	0.0192208	Up
westarA050030720	1.33054	16.2083	-3.62316	0.000574877	0.0192262	Up
westarA040021440	18.3899	68.3637	-1.90063	0.000584852	0.0194814	Up
westarA080030410	28.2551	111.024	-1.95756	0.000588996	0.0196063	Up
westarC060012900	4.82677	29.5219	-2.60784	0.000593631	0.0197211	Up
westarA100008490	2.50414	22.9222	-3.1687	0.000594208	0.0197272	Up
westarC040047290	8.71188	32.7292	-1.90437	0.000595975	0.0197595	Up
westarC020037740	33.9456	84.7058	-1.32403	0.000599222	0.0198408	Up
westarC080048280	12.8864	71.0498	-2.45482	0.000603701	0.0199229	Up
westarA050031280	76.3483	176.6	-1.20349	0.000616534	0.0202793	Up
westarC090027280	0.556779	15.0329	-4.58084	0.000619758	0.0203392	Up
westarC020016880	17.9764	93.4221	-2.38653	0.000622652	0.0204132	Up
westarA090060630	594.647	1204.76	-1.01731	0.000625596	0.0204694	Up
westarA050023180	9.06267	130.687	-3.83811	0.000626814	0.0204824	Up
westarUncluster0050680	1.80268	19.6179	-3.52371	0.000633641	0.0206513	Up
westarA100030440	140.978	284.547	-1.00896	0.000636934	0.0207384	Up
westarA060016760	86.8717	227.424	-1.38542	0.000637145	0.0207384	Up
novel.4436	26.2831	86.0606	-1.7222	0.000641089	0.0208396	Up
westarC050057700	107.198	238.859	-1.15035	0.000644907	0.0209228	Up
westarA070038000	69.3414	161.472	-1.22453	0.000646541	0.0209349	Up
westarA020032770	6.21997	52.4818	-3.0959	0.000650031	0.0210206	Up
westarC010022290	0	9.03898	-5.64081	0.000650914	0.0210355	Up
westarC020013990	81.2922	174.316	-1.09256	0.000658065	0.0211842	Up
westarC070019350	35.8571	119.646	-1.74178	0.000660531	0.0212362	Up
westarA070010820	10.7671	46.6799	-2.10347	0.000662226	0.0212496	Up
westarA030005890	41.2464	123.149	-1.57451	0.000666699	0.0213379	Up
westarC070051210	60.3953	140.079	-1.20826	0.000667545	0.0213379	Up
westarA040033660	2.74435	31.648	-3.5504	0.000669086	0.0213735	Up
novel.5598	216.488	433.426	-1.00428	0.000670913	0.0214181	Up
westarC090010370	430.402	892.743	-1.0514	0.000672302	0.0214487	Up
westarC060029550	65.2561	153.82	-1.23784	0.00067548	0.0215226	Up
westarC040001040	58.4776	121.567	-1.05481	0.000677171	0.0215626	Up
westarC020027510	0.713705	14.0508	-4.39824	0.000680257	0.0216372	Up
westarA060038080	0	9.22727	-5.67291	0.000681106	0.0216465	Up
westarA050021300	32.2179	75.8754	-1.23425	0.000684646	0.0217313	Up
westarC080039200	23.0519	98.353	-2.08542	0.000691015	0.021888	Up
westarA030005770	60.0058	176.534	-1.55861	0.000701667	0.0221307	Up
westarC060046010	132.207	303.046	-1.19275	0.000702328	0.0221375	Up
westarA050007540	27.7612	213.607	-2.94184	0.000703788	0.0221692	Up
westarC020013060	37.4826	116.062	-1.63119	0.000704668	0.0221692	Up
westarC050057590	0	10.0064	-5.78802	0.000720109	0.022598	Up
westarA010004060	15.029	72.7534	-2.28564	0.000720894	0.0226084	Up
westarA010026300	2.40591	26.681	-3.50149	0.000723999	0.0226773	Up
westarC010028740	112.087	250.376	-1.1546	0.000725356	0.0227055	Up
novel.3062	0.33844	12.8551	-5.18555	0.000736627	0.0230294	Up
westarUncluster0037940	8.05822	58.3685	-2.85383	0.00073939	0.023058	Up
westarC040003910	0	9.50855	-5.71198	0.000744977	0.0232032	Up
westarC070015750	178.963	367.035	-1.03639	0.000746523	0.0232223	Up
westarA030025030	177.169	423.732	-1.2592	0.000751387	0.0233154	Up
westarC060024470	67.842	148.332	-1.12272	0.000753296	0.0233601	Up
westarA060047230	18.0051	55.9027	-1.62081	0.000757765	0.0234841	Up
westarC070016320	119.546	257.629	-1.11359	0.000758283	0.0234856	Up
westarA040008140	10.5856	38.0091	-1.83437	0.000760836	0.0235249	Up
westarC030078100	21.3541	64.4664	-1.57868	0.000760969	0.0235249	Up
westarC090058120	53.4931	136.977	-1.3505	0.00076937	0.0237405	Up
westarA030010700	56.3159	118.619	-1.07506	0.000770441	0.0237442	Up
westarA040030010	192.337	390.354	-1.01712	0.000774766	0.0238332	Up
westarC030038200	2.22575	20.7756	-3.20109	0.000777944	0.0239163	Up
westarA040014750	414.479	951.645	-1.19732	0.000780361	0.0239463	Up
westarC080032530	13.6574	45.0015	-1.73065	0.000781298	0.0239603	Up
westarA100025090	137.801	297.639	-1.11118	0.000788247	0.0241437	Up
westarA060036490	222.155	552.169	-1.31206	0.000789982	0.0241482	Up
westarC020017940	43.0409	108.067	-1.31923	0.000790451	0.0241482	Up
westarC030058420	28.8637	75.4893	-1.39387	0.000791026	0.0241482	Up
westarA010021550	0	10.0707	-5.80046	0.000791301	0.0241482	Up
westarA050003870	34.86	118.794	-1.75729	0.000798373	0.0243046	Up
westarA020045190	2.26258	26.7777	-3.55931	0.000804549	0.024431	Up
westarA040003490	57.8607	130.126	-1.17217	0.000805283	0.024431	Up
westarC030067860	44.8835	116.968	-1.37169	0.000820647	0.024741	Up
westarC050017950	5.37256	33.5912	-2.6592	0.000825183	0.0248627	Up
westarA060000450	38.9062	101.966	-1.38496	0.000827127	0.02488	Up
westarC090030620	13.3816	52.2755	-1.9832	0.000827305	0.02488	Up
westarA040021120	24.1855	73.1622	-1.60066	0.00082956	0.0249193	Up
westarC030035620	13.4663	59.1178	-2.14272	0.000837899	0.0251395	Up
westarUncluster0028410	1.42741	22.0737	-4.01895	0.000843488	0.025292	Up
westarC040065030	0.33844	51.5339	-7.19046	0.000850401	0.0254391	Up
westarC030014880	982.099	1972.22	-1.00499	0.000854638	0.0255189	Up
westarC060034030	0	8.43444	-5.53967	0.000857851	0.0255842	Up
westarC090065870	27.8291	86.2426	-1.63492	0.000859916	0.0256235	Up
westarA040002780	23.0255	79.2383	-1.78805	0.000864223	0.0256997	Up
westarC020063940	115.319	298.869	-1.37601	0.0008762	0.0260235	Up
westarC090013320	0	30.5455	-7.39818	0.000879342	0.0260772	Up
westarC080013690	133.62	290.852	-1.1179	0.00087958	0.0260772	Up
westarC050057910	106.977	251.513	-1.23629	0.000881712	0.0261239	Up
westarC060016470	4.58657	34.3127	-2.87221	0.000884589	0.0261696	Up
westarC020033330	0	9.63152	-5.73347	0.000884828	0.0261696	Up
westarC050055610	0.27839	14.3608	-5.34988	0.000886799	0.0261924	Up
westarA040028830	127.183	304.639	-1.2608	0.000887985	0.0262008	Up
westarA080014420	0.27839	11.8343	-5.06605	0.000888831	0.0262103	Up
westarC030035960	0	8.61074	-5.57247	0.000889643	0.0262187	Up
westarA050011490	50.2039	153.18	-1.60534	0.000892241	0.0262642	Up
westarC080018040	42.4322	96.9824	-1.19013	0.000898349	0.0263978	Up
westarC080011640	8.14286	41.3444	-2.32874	0.000899074	0.0263978	Up
novel.3735	13.2152	50.1579	-1.9133	0.000902185	0.0264509	Up
westarA020013390	61.9662	142.871	-1.19764	0.000902295	0.0264509	Up
novel.1589	30.0836	95.0002	-1.64368	0.000905329	0.0265242	Up
westarA040018970	89.6444	179.482	-1.00803	0.000911919	0.0267016	Up
westarA040033560	63.1791	132.214	-1.0603	0.000919939	0.0269049	Up
westarC080037410	0.835169	21.3999	-4.54593	0.000924695	0.0269806	Up
westarA040022860	0	10.0587	-5.79873	0.000926999	0.027032	Up
westarC050000640	43.794	121.959	-1.48652	0.000934647	0.0271619	Up
westarA060027570	24.2579	67.5941	-1.47399	0.000935209	0.0271619	Up
westarA070013080	2.66107	19.9978	-2.92135	0.000935233	0.0271619	Up
westarC030081350	108.599	223.874	-1.03918	0.000935265	0.0271619	Up
westarC060042530	17.4592	49.4941	-1.50864	0.00093741	0.0272084	Up
westarA040020190	13.0324	65.3159	-2.30692	0.000938354	0.0272199	Up
westarA010010480	3.09775	23.7584	-2.90718	0.000940292	0.0272603	Up
westarA060020240	0	45.044	-7.95846	0.000941829	0.0272779	Up
westarA090048880	78.056	208.063	-1.41587	0.000947165	0.0274091	Up
westarC020060160	14.1665	49.4765	-1.78855	0.000947626	0.0274091	Up
westarA010041640	86.9858	193.425	-1.15057	0.000950109	0.027465	Up
westarA030025220	95.8475	200.772	-1.06113	0.000951921	0.0274856	Up
westarC040054250	0	9.5782	-5.72614	0.000960301	0.0276666	Up
westarC090017150	17.26	289.851	-4.07486	0.000960412	0.0276666	Up
westarA070019980	11.9025	45.5694	-1.92914	0.000964113	0.0277474	Up
novel.1638	18.9494	57.1438	-1.58639	0.000964327	0.0277474	Up
westarA030050820	55.4508	128.726	-1.21702	0.000965015	0.0277511	Up
westarC030024160	5.28668	27.1089	-2.32952	0.000969159	0.0278543	Up
westarUncluster0019160	2.904	33.1261	-3.45233	0.000978307	0.0280829	Up
westarC090063680	149.159	299.147	-1.00015	0.000979409	0.0280841	Up
westarC090001810	387.747	844.02	-1.12091	0.000984377	0.0281941	Up
westarC060046050	0.653655	16.8059	-4.68676	0.000988858	0.02829	Up
westarA010028840	16.758	69.4527	-2.02601	0.000992256	0.0283546	Up
westarA020026370	34.7357	76.4283	-1.13659	0.00100236	0.0285857	Up
westarC020015620	11.1819	47.7082	-2.0628	0.00100321	0.0285857	Up
westarC050006410	11.5461	46.6351	-2.03296	0.00100465	0.0286083	Up
westarC060042330	104.072	212.701	-1.03006	0.00100515	0.0286083	Up
westarA060012810	81.3956	172.745	-1.08683	0.00100617	0.0286209	Up
westarA100014280	2.52737	21.7005	-3.07658	0.0010073	0.0286369	Up
westarA080017600	90.1976	211.531	-1.22762	0.00100839	0.0286515	Up
westarC040045970	0	8.52642	-5.55382	0.00102527	0.0290319	Up
westarA100027060	48.3737	104.399	-1.1175	0.00103249	0.0291699	Up
westarA040004190	66.6563	167.798	-1.32382	0.00103727	0.0292885	Up
westarC030043420	29.9347	99.2533	-1.73009	0.00103948	0.0293226	Up
westarA060030150	13.4268	49.3203	-1.87684	0.00104211	0.0293452	Up
novel.3017	8.1823	155.331	-4.24794	0.00104222	0.0293452	Up
westarA090016150	85.3568	239.383	-1.48718	0.00104751	0.0293947	Up
westarC060025510	37.1332	89.0306	-1.26668	0.00105535	0.029548	Up
westarA080002110	270.583	654.954	-1.27423	0.00105812	0.0295922	Up
westarC030065990	1.68257	22.8239	-3.78459	0.00106259	0.0296525	Up
westarA040005700	51.1296	135.602	-1.40309	0.00106265	0.0296525	Up
westarC070053850	47.5155	108.895	-1.19123	0.00106566	0.0297034	Up
westarA010011240	53.003	136.619	-1.36108	0.00108105	0.0299793	Up
westarA060007160	6.50935	27.7228	-2.09028	0.00108534	0.0300501	Up
westarC040038500	8.1279	32.198	-1.98286	0.0010995	0.0303748	Up
westarC080046960	2.24898	23.668	-3.38568	0.00110294	0.030436	Up
westarA040022410	0.75053	58.423	-6.36304	0.0011068	0.0305257	Up
westarA010003090	21.5001	72.0044	-1.7275	0.00110745	0.0305269	Up
westarC050037280	146.943	304.766	-1.04984	0.00111459	0.0306898	Up
westarA070010980	146.138	322.25	-1.13671	0.00111921	0.0307783	Up
westarC020054260	256.693	574.865	-1.16095	0.0011195	0.0307783	Up
westarC040002840	61.4021	156.54	-1.34944	0.00112242	0.0308058	Up
westarC010005110	369.206	778.309	-1.0751	0.00112268	0.0308058	Up
westarA070038040	180.125	379.993	-1.07422	0.00112962	0.0309498	Up
westarUncluster0047770	21.4548	56.9864	-1.41511	0.00115244	0.0314197	Up
westarA090014350	81.8953	166.33	-1.01662	0.00115579	0.0314594	Up
westarA040014790	87.6512	179.487	-1.03486	0.00115917	0.0314998	Up
novel.371	1.23366	25.039	-4.30439	0.00116129	0.0315401	Up
westarA040030720	8.60967	46.7738	-2.4437	0.00116405	0.0315959	Up
westarA070044940	0.27839	11.2195	-4.99326	0.00118084	0.0320014	Up
westarA020020580	31.7445	81.2233	-1.34532	0.00119127	0.0322141	Up
novel.1283	275.708	562.273	-1.0278	0.00119217	0.032221	Up
westarA050027100	9.6684	112.818	-3.55351	0.0011955	0.0322583	Up
westarC090009700	32.0144	77.0276	-1.27561	0.00120295	0.0323932	Up
westarA100030940	74.7949	160.696	-1.10326	0.00120874	0.03251	Up
westarA040007340	11.3607	44.9653	-1.97119	0.00121424	0.0326052	Up
westarA060043050	0	29.0992	-7.32828	0.00122105	0.0327178	Up
westarC060038110	4.41729	27.0353	-2.63673	0.0012292	0.0329009	Up
westarA020017480	1.88731	20.3068	-3.40509	0.00124972	0.0333298	Up
westarA070026290	0	9.17497	-5.66056	0.00124991	0.0333298	Up
westarA040032960	0	8.96167	-5.62957	0.00125393	0.0334192	Up
westarA020037500	139.333	288.453	-1.04526	0.00125563	0.0334467	Up
westarC090067610	81.0269	195.026	-1.26847	0.00125846	0.0335024	Up
westarA070022500	53.8451	112.085	-1.05442	0.00125907	0.0335024	Up
westarUncluster0010290	0.89522	24.1703	-4.69088	0.00127211	0.0337601	Up
westarC050027800	0.75053	14.8103	-4.44591	0.00127214	0.0337601	Up
westarC090030680	19.0942	62.1995	-1.67859	0.00128664	0.0340724	Up
westarA090016770	5.36033	29.971	-2.46561	0.00128829	0.0340979	Up
westarA100029540	28.8089	74.1886	-1.36516	0.00129058	0.034122	Up
westarA020009180	0	9.20163	-5.66444	0.00130281	0.0343911	Up
westarUncluster0010300	50.7525	102.464	-1.01488	0.00130911	0.0345208	Up
westarC020050640	87.5154	245.821	-1.4909	0.00131074	0.0345454	Up
westarA030035940	0	9.41287	-5.70302	0.00131196	0.0345592	Up
westarA090010080	57.8244	158.416	-1.45261	0.0013154	0.0345951	Up
westarC010045030	8.65047	34.134	-1.98896	0.00132196	0.0346946	Up
westarA070041430	14.5171	59.4686	-2.02906	0.00132532	0.0347461	Up
westarC020045990	18.4146	65.0299	-1.80907	0.00132839	0.0347461	Up
westarC020015220	10.6374	45.8774	-2.09211	0.00132984	0.0347549	Up
westarUncluster0011240	39.2597	113.792	-1.52704	0.00133237	0.0348028	Up
novel.6142	11.65	46.7626	-2.01199	0.00134059	0.0349822	Up
westarC030080060	0	8.27715	-5.51543	0.00134064	0.0349822	Up
westarC040001170	56.9417	343.811	-2.59184	0.00135224	0.035172	Up
westarA020019880	24.1572	90.4153	-1.89383	0.00137598	0.0356693	Up
westarA070020060	6.42471	39.4512	-2.63454	0.00137896	0.0357203	Up
westarC020062500	153.303	389.38	-1.34478	0.00140158	0.0362125	Up
westarA100010460	5.61277	32.6699	-2.57222	0.00140511	0.0362847	Up
westarC010053900	71.4859	155.94	-1.12035	0.00140668	0.0362878	Up
westarC070052870	134.54	762.546	-2.50338	0.00142781	0.0367376	Up
westarC090031420	9.88549	33.0961	-1.73151	0.00143748	0.0369485	Up
westarC020053220	6.66628	28.6782	-2.11817	0.00144112	0.0370229	Up
westarC070050940	126.939	312.737	-1.29672	0.00144451	0.0370526	Up
novel.6217	7.56013	31.5602	-2.08728	0.00145066	0.0371577	Up
novel.2559	0.932044	20.7404	-4.44233	0.00145158	0.0371577	Up
westarA040008720	24.984	70.4938	-1.48818	0.00145484	0.0371788	Up
westarC010001690	0.375265	67.357	-7.57715	0.00145709	0.0372031	Up
westarC090013530	189.588	434.147	-1.19308	0.00146386	0.0372845	Up
westarA010008450	29.5349	85.2511	-1.53263	0.00146563	0.0373066	Up
westarC080038150	74.7159	160.399	-1.10187	0.00147532	0.0374959	Up
westarC060002860	0	7.82991	-5.43103	0.00149519	0.0378658	Up
westarA090004220	2.99951	21.4539	-2.85116	0.0015089	0.0380968	Up
westarA060037210	59.2336	159.783	-1.43542	0.00153167	0.0384821	Up
westarC090069180	17.7144	49.3369	-1.48187	0.00153255	0.0384821	Up
westarC030017040	19.9853	93.2465	-2.2181	0.00153265	0.0384821	Up
westarA030019170	0.375265	11.1019	-4.9748	0.00154456	0.0386973	Up
westarC070051020	62.2712	148.287	-1.24957	0.0015451	0.0386973	Up
westarC090023560	0	7.87289	-5.44471	0.00155101	0.0387481	Up
westarC090052710	30.6198	114.87	-1.91501	0.00155271	0.0387711	Up
westarA030038700	7.06749	41.0669	-2.51505	0.00155729	0.0388078	Up
westarUncluster0024360	3.2915	65.9338	-4.32768	0.00156043	0.0388408	Up
westarC030040950	2.05784	25.1894	-3.64343	0.00157001	0.0390466	Up
novel.3606	85.9211	176.999	-1.03832	0.00157159	0.0390664	Up
westarC070048570	6.55841	42.1033	-2.70366	0.00157483	0.0390895	Up
westarA090015050	12.9423	45.6724	-1.83509	0.00158328	0.0392007	Up
westarC030084750	54.7097	157.364	-1.53017	0.00158619	0.0392339	Up
westarC070061590	0	8.4921	-5.5541	0.00160701	0.0395632	Up
westarA030008310	90.5636	192.544	-1.08078	0.00160924	0.039588	Up
westarC050056170	28.8418	73.4005	-1.34902	0.0016256	0.0398898	Up
westarA070024030	6.13408	29.0155	-2.23559	0.00164607	0.0402528	Up
westarA090046880	17.8403	87.1452	-2.27853	0.00164676	0.0402528	Up
westarA090000710	6.12309	33.5263	-2.47495	0.00164825	0.0402602	Up
westarC050051370	1.46424	17.8004	-3.69147	0.00164868	0.0402602	Up
westarA030021850	133.053	286.941	-1.10639	0.00165832	0.0404363	Up
westarA100003190	1.08897	16.0428	-3.96937	0.00167269	0.0406674	Up
westarC040065580	1.5721	17.788	-3.46793	0.00167486	0.0407002	Up
westarA060032470	8.05561	41.617	-2.34763	0.00167744	0.0407313	Up
novel.574	3.37614	21.9181	-2.65967	0.00167777	0.0407313	Up
westarC070053320	65.2001	140.346	-1.1028	0.00169275	0.0409553	Up
westarA010033220	9.78725	43.7261	-2.15748	0.00169508	0.0409712	Up
westarA060011140	4.71891	30.8595	-2.72402	0.00169689	0.0409712	Up
westarC030050640	6.40024	28.2779	-2.10668	0.00170569	0.041089	Up
westarC090067420	59.197	132.334	-1.15985	0.00171937	0.0413787	Up
westarC040005750	0.75053	13.309	-4.29199	0.0017298	0.0415494	Up
westarA020039480	49.6011	128.917	-1.36848	0.00174394	0.0418085	Up
westarC040034420	59.759	145.175	-1.2811	0.00174861	0.0418801	Up
westarC050010480	39.5967	90.6372	-1.18944	0.00175711	0.0420231	Up
novel.3109	0.89522	21.6428	-4.53116	0.00176815	0.0422265	Up
westarUncluster0035380	21.1971	61.9043	-1.5322	0.0017845	0.0424249	Up
westarA070034780	172.298	348.858	-1.01339	0.00179852	0.0426378	Up
westarA030011110	25.8436	59.9167	-1.20912	0.00181246	0.0428943	Up
westarA090004170	6.90784	28.7765	-2.06114	0.00181573	0.0429309	Up
westarA030037000	62.0015	135.367	-1.12191	0.00182157	0.0430487	Up
westarA050016650	23.187	89.1847	-1.93369	0.0018257	0.0430849	Up
westarC010015920	158.966	353.94	-1.15103	0.00183354	0.0431286	Up
westarA030010370	181.121	386.294	-1.09196	0.00183881	0.04319	Up
westarC030055670	0	33.1046	-7.51405	0.00184817	0.0433282	Up
westarUncluster0061550	0.653655	17.3399	-4.73506	0.00185731	0.0435016	Up
westarC080047760	0.27839	14.1485	-5.32712	0.00186163	0.0435413	Up
westarC020037170	12.0388	42.4134	-1.8256	0.00186728	0.0435653	Up
westarC040035160	55.2327	138.493	-1.32125	0.0018686	0.0435653	Up
westarA020014440	33.9114	90.7303	-1.42343	0.00187432	0.0436742	Up
westarA060042050	3.01311	18.7305	-2.65604	0.00187972	0.0437592	Up
westarA040022930	50.9709	113.174	-1.15166	0.00188753	0.0439	Up
westarA090038420	107.224	233.675	-1.12668	0.00190429	0.0442179	Up
westarC040044080	4.17573	24.9431	-2.61548	0.00190928	0.0442877	Up
novel.4022	111.647	274.843	-1.29786	0.00193622	0.0448443	Up
westarC080032960	21.5381	58.5401	-1.45014	0.00196284	0.0453183	Up
westarC080021210	2.57779	16.7608	-2.69339	0.00196305	0.0453183	Up
westarA010029550	1.74263	16.6876	-3.31173	0.00198013	0.0456281	Up
westarC050061220	75.9825	172.888	-1.18263	0.00198612	0.0457345	Up
westarA010014640	2.91623	17.855	-2.60931	0.0019875	0.0457345	Up
westarC050001450	0.67688	12.4215	-4.23266	0.0019909	0.0457917	Up
westarA030052730	35.3812	111.874	-1.65248	0.00199428	0.045829	Up
westarA010012460	5.68517	91.416	-4.00124	0.00199436	0.045829	Up
westarA030047690	2.98591	23.8613	-3.00586	0.00199742	0.0458781	Up
westarC080047840	5.56632	24.8737	-2.19762	0.00202751	0.0464195	Up
westarA080020830	48.5021	112.078	-1.20038	0.00202897	0.0464316	Up
westarA010010220	5.54048	23.0551	-2.05679	0.00203573	0.0465436	Up
westarA020017590	12.1073	41.7639	-1.77439	0.00204658	0.0467489	Up
westarC060037530	20.1695	59.5919	-1.55521	0.00205079	0.046823	Up
westarA080014850	8.47597	41.381	-2.28482	0.00205916	0.0469288	Up
westarC040036890	4.52516	22.6746	-2.31798	0.00206582	0.0470262	Up
westarA030042050	1.5721	21.5256	-3.74814	0.00206627	0.0470262	Up
novel.2664	48.5186	123.015	-1.33698	0.00206767	0.0470366	Up
westarC090015930	62.871	151.018	-1.25696	0.00206888	0.0470427	Up
westarA090037780	3.68999	20.2275	-2.47217	0.00208693	0.0473022	Up
westarA070033670	105.115	256.026	-1.28063	0.00209359	0.0474101	Up
westarC050024010	39.6607	85.7746	-1.11039	0.00209482	0.0474164	Up
westarC060035270	0	25.3864	-7.13095	0.002096	0.0474216	Up
westarC050026150	55.0729	131.598	-1.25657	0.0021281	0.0479521	Up
novel.1269	2.06883	19.7953	-3.19198	0.00213231	0.0480034	Up
westarC030016810	75.217	152.759	-1.01896	0.00214466	0.0482161	Up
westarA050003490	15.6429	41.8348	-1.41889	0.00214779	0.0482648	Up
westarC020022040	9.08714	36.0566	-1.98448	0.00215952	0.048488	Up
westarA040027160	15.0261	49.089	-1.70994	0.0021833	0.0488866	Up
novel.2984	53.8473	109.952	-1.02681	0.00219004	0.0489495	Up
westarA040027060	0.67688	14.3591	-4.43912	0.00219527	0.0490445	Up
westarC050054560	0	25.548	-7.14024	0.00220546	0.049228	Up
westarA060026710	24.6687	59.0665	-1.26273	0.00221541	0.0494255	Up
westarC010013690	123.17	271.262	-1.13492	0.00222162	0.0494778	Up
westarA090014170	15.2186	55.0416	-1.84726	0.00224422	0.0498255	Up

## Sheet: Table S4
Table S4: Differentially expressed genes (DEGs) in Westar infected by Xcc for 8 days compared with uninfected Westar.
Id	Westar-0 expression	Westar-8 expression	log2FoldChange	pvalue	padj	Regulate
westarA050001590	4600.42	11.0586	8.67935	3.71783e-144	2.17568e-139	Down
westarC030048460	2227.43	76.2097	4.87124	4.75777e-116	9.28081e-112	Down
westarA090041570	1865.93	10.0721	7.52898	9.61151e-100	1.40616e-95	Down
westarC050058960	2418.64	12.1928	7.61233	6.81109e-94	7.9717e-90	Down
westarC070043930	3264.57	5.29745	9.31621	4.56333e-91	3.81494e-87	Down
westarA070002240	1650.8	22.3773	6.20667	1.37768e-82	8.958e-79	Down
westarC030052140	1011.34	6.57404	7.26999	1.27952e-81	7.48777e-78	Down
westarC030005870	2050.63	8.47262	7.90298	8.95551e-81	4.76433e-77	Down
westarA030039330	4035.81	26.9597	7.21532	9.17969e-80	4.13227e-76	Down
westarC060003710	862.592	9.75323	6.45927	1.72271e-79	7.20093e-76	Down
westarC050052640	3437.25	251.726	3.77138	9.28488e-79	3.62234e-75	Down
westarA080021150	2073.94	12.5731	7.35279	1.23647e-78	4.5224e-75	Down
westarA070029500	3943.26	26.6084	7.20884	2.72837e-68	8.87025e-65	Down
westarA070010810	3746.18	60.7632	5.94606	3.05457e-67	9.40808e-64	Down
westarA030025240	1946.03	145.39	3.7404	1.89066e-65	5.26863e-62	Down
westarA100020830	802.736	31.4209	4.66695	4.13531e-62	9.30762e-59	Down
westarC050054340	1176.87	4.22058	8.06222	2.47068e-61	4.98566e-58	Down
westarA090005150	1082.75	23.7911	5.5007	1.1378e-60	2.21948e-57	Down
westarC070046860	2681.13	129.248	4.37215	1.19059e-60	2.24752e-57	Down
westarA020022090	919.272	4.08221	7.87848	1.31713e-60	2.4087e-57	Down
westarA010038200	2061.94	111.313	4.20979	1.60422e-58	2.53726e-55	Down
westarA080026340	2075.05	158.055	3.71243	4.47454e-58	6.89079e-55	Down
westarA010038150	4748.49	34.9959	7.07904	1.08025e-57	1.62093e-54	Down
westarC010012020	1040.47	36.3722	4.84241	1.6883e-57	2.46998e-54	Down
westarC070057530	1135.58	40.9089	4.78988	6.21482e-57	8.87051e-54	Down
westarC070039480	2848.15	158.549	4.16609	4.42857e-56	5.91535e-53	Down
westarC030017530	668.508	7.2992	6.49902	4.44763e-56	5.91535e-53	Down
westarC060035580	3182.62	10.2028	8.28893	1.01165e-54	1.3156e-51	Down
novel.5380	2649.52	266.847	3.31111	1.4249e-54	1.78249e-51	Down
westarC020010570	1902.6	81.3872	4.55088	1.95269e-54	2.38066e-51	Down
westarC040042310	1132.34	68.7668	4.04446	2.04776e-54	2.44561e-51	Down
westarA100014650	932.456	38.127	4.60906	3.20436e-54	3.75039e-51	Down
westarA040031370	2435.33	56.6172	5.43069	2.42631e-53	2.67901e-50	Down
westarC030026200	824.618	71.4429	3.53064	7.55397e-53	8.03742e-50	Down
westarC070037470	2797.07	132.537	4.39756	1.12915e-52	1.15926e-49	Down
westarC040057580	1399.25	9.39518	7.20882	2.07435e-52	2.09295e-49	Down
westarA020038010	9612.33	209.644	5.51902	2.28264e-52	2.26407e-49	Down
westarC050021530	804.102	15.4648	5.6866	2.69793e-52	2.63138e-49	Down
westarA020005890	1348.43	12.9376	6.69729	5.86918e-52	5.63056e-49	Down
westarA080014920	769.779	44.1378	4.12211	7.01592e-52	6.51701e-49	Down
westarA060007360	826.689	4.53811	7.4597	8.01374e-51	7.21483e-48	Down
westarA090007510	1418.04	66.617	4.40926	1.03107e-49	8.87324e-47	Down
westarA020043160	620.716	8.49877	6.17649	5.63241e-49	4.7087e-46	Down
westarC070055880	3686.33	109.639	5.07129	6.59862e-49	5.43875e-46	Down
westarA020019090	2217.21	214.953	3.36636	7.76575e-49	6.31183e-46	Down
novel.2466	1027.78	85.6189	3.58177	1.01256e-48	8.11712e-46	Down
westarC070045480	720.679	40.0086	4.16835	1.11955e-48	8.85351e-46	Down
novel.1089	6471.83	27.1335	7.891	1.49011e-48	1.16268e-45	Down
westarA050031630	1211.5	94.6732	3.67656	1.59813e-48	1.23056e-45	Down
novel.1845	1367.8	1.68823	9.58978	1.25737e-47	9.31406e-45	Down
westarA010023950	1111.42	59.0721	4.23077	9.55763e-47	6.82088e-44	Down
westarC090056910	359.823	14.3241	4.65385	1.33082e-46	9.38308e-44	Down
westarA100021590	765.526	70.038	3.44947	6.89943e-46	4.64086e-43	Down
westarA010035040	1633.64	49.946	5.0277	8.88051e-46	5.90554e-43	Down
westarA090011730	928.334	11.776	6.2949	3.25246e-45	2.10818e-42	Down
westarA060005330	734.011	9.23972	6.31207	6.27519e-45	3.99157e-42	Down
westarA030012200	659.123	30.6149	4.4317	1.55031e-44	9.54991e-42	Down
westarA080022680	499.636	7.57361	6.02549	1.59658e-44	9.73246e-42	Down
westarC060037320	1649.68	257.903	2.67755	1.87643e-44	1.13205e-41	Down
westarA040024530	794.484	44.5989	4.14943	2.75362e-44	1.61142e-41	Down
westarA050009620	634.726	57.4376	3.46788	3.16823e-44	1.81769e-41	Down
westarC040031020	414.834	4.94975	6.36544	3.65297e-44	2.07545e-41	Down
westarC030086380	1440.38	116.904	3.62037	6.07126e-44	3.38371e-41	Down
westarC030006440	722.364	1.99139	8.44403	1.46942e-43	7.8173e-41	Down
westarC030070390	62612	1971.73	4.98887	2.5389e-43	1.32658e-40	Down
westarC040013200	91848	4569.77	4.32907	5.47232e-43	2.83398e-40	Down
westarC090054140	991.679	2.24226	8.71918	6.06448e-43	3.1131e-40	Down
westarC030039490	382.518	9.24877	5.34341	6.37562e-43	3.24436e-40	Down
westarA020025710	3427.69	354.217	3.27542	9.92698e-43	4.96882e-40	Down
westarC070048540	3238.85	244.494	3.72674	9.93425e-43	4.96882e-40	Down
westarA060037310	851.544	38.7804	4.45682	4.74818e-42	2.29639e-39	Down
westarC080021070	493.389	20.2721	4.59616	5.36309e-42	2.55161e-39	Down
westarA060016210	1246.78	39.2819	4.98076	1.14363e-41	5.31151e-39	Down
westarC040066380	799.857	73.8446	3.44071	1.37383e-41	6.28099e-39	Down
westarA060032140	3837.57	647.902	2.56669	1.54229e-41	6.99651e-39	Down
westarC030038730	2088.9	48.8562	5.41406	2.85154e-41	1.28363e-38	Down
westarC090001290	722.786	3.1256	7.80328	4.7369e-41	2.10003e-38	Down
westarA030058040	802.039	11.133	6.14521	6.26887e-41	2.7583e-38	Down
westarA080024130	61711.6	1794.16	5.10407	2.55959e-40	1.04019e-37	Down
westarC090007570	1347.97	61.2556	4.4573	4.35004e-40	1.74359e-37	Down
westarC020028750	617.627	31.3126	4.30366	8.3011e-40	3.2823e-37	Down
westarC020043360	2230.62	165.637	3.74895	1.56095e-39	6.08979e-37	Down
westarC040060770	510.937	34.9478	3.86736	1.76341e-39	6.8341e-37	Down
westarA010039350	1245.47	2.56381	8.99919	2.49068e-39	9.58911e-37	Down
westarC060045300	704.698	79.458	3.14674	3.64628e-39	1.39464e-36	Down
westarC030075500	342.579	4.72503	6.17041	8.72778e-39	3.27403e-36	Down
novel.489	1091.99	2.54542	8.69264	9.2898e-39	3.46267e-36	Down
westarC050059890	670.529	19.0922	5.12737	1.13896e-38	4.2185e-36	Down
westarA020033820	4259.61	228.694	4.21821	1.28889e-38	4.74378e-36	Down
westarC010000330	365.254	6.83798	5.73699	1.39737e-38	5.11087e-36	Down
westarA030006550	380.883	3.41568	6.74885	1.5329e-38	5.57176e-36	Down
westarC040070560	1275	12.4568	6.67505	2.08307e-38	7.47861e-36	Down
westarC030058690	670.292	26.066	4.67669	2.26508e-38	8.08245e-36	Down
westarA020017880	2267.93	181.734	3.64173	2.51612e-38	8.92385e-36	Down
westarA050032170	2272.29	49.1371	5.52766	2.64103e-38	9.31042e-36	Down
westarC020008910	610.933	4.22058	7.12506	3.325e-38	1.15821e-35	Down
westarA070038540	325.401	8.09244	5.33461	5.342e-38	1.84978e-35	Down
westarC020008930	854.182	60.6194	3.81699	5.78439e-38	1.9806e-35	Down
westarC040062050	59372	6561.87	3.17759	5.78747e-38	1.9806e-35	Down
westarC050059760	514.784	2.11165	7.94618	6.23638e-38	2.10955e-35	Down
westarC030035210	366.837	8.37981	5.42675	8.52306e-38	2.86649e-35	Down
novel.3643	268.339	11.3932	4.56333	3.69297e-37	1.20733e-34	Down
westarC090070890	8453.47	443.973	4.25094	4.12492e-37	1.34106e-34	Down
westarA030038370	3200.25	119.729	4.73786	5.88305e-37	1.89163e-34	Down
westarC050053290	1971.2	30.6225	6.00316	6.48496e-37	2.07377e-34	Down
westarA070025360	291.506	6.22906	5.54375	7.79145e-37	2.47802e-34	Down
westarA050000960	337.274	17.5777	4.24997	9.19902e-37	2.89423e-34	Down
westarC050048450	422.243	4.31871	6.64679	9.54345e-37	2.98654e-34	Down
westarA060030990	1067.89	78.4766	3.76584	1.01793e-36	3.16859e-34	Down
westarA060024920	6332.65	1321.29	2.26067	1.2483e-36	3.86242e-34	Down
westarA020007390	463.715	3.97101	6.81908	1.67143e-36	5.09438e-34	Down
westarA090041180	542.409	2.09858	8.02195	3.37971e-36	1.01426e-33	Down
westarUncluster0053180	389.348	28.7291	3.75133	4.08902e-36	1.22086e-33	Down
westarC020024650	829.806	38.1949	4.43934	9.61844e-36	2.84278e-33	Down
westarA020044780	849.357	124.827	2.76523	1.04406e-35	3.07028e-33	Down
westarA030027140	460.922	6.04746	6.26548	1.28602e-35	3.72564e-33	Down
westarC040021340	1044.84	147.128	2.82661	1.95068e-35	5.56846e-33	Down
westarC070046740	238.062	5.97949	5.31987	2.01678e-35	5.72923e-33	Down
westarA090014250	1225.85	24.6195	5.63224	2.40401e-35	6.79625e-33	Down
westarC020052420	343.31	14.3489	4.58227	2.87631e-35	8.05366e-33	Down
westarA010033690	482.484	43.6033	3.46308	3.98901e-35	1.10112e-32	Down
westarC040038360	1050.38	1.99269	8.99528	6.79473e-35	1.85807e-32	Down
westarC010050940	1993.35	34.9334	5.83303	9.5865e-35	2.58526e-32	Down
westarC060038060	341.617	8.70537	5.32977	1.80974e-34	4.79213e-32	Down
westarC080019550	1564.62	22.6083	6.10108	2.49868e-34	6.49878e-32	Down
westarA040022180	626.257	6.32447	6.6378	2.66691e-34	6.87523e-32	Down
westarA070014550	474.268	13.395	5.14634	2.8085e-34	7.20847e-32	Down
westarC050018930	444.097	27.2253	4.0358	3.43634e-34	8.78143e-32	Down
westarC010051010	1940.68	268.761	2.85217	5.18121e-34	1.31257e-31	Down
novel.4651	709.491	15.7968	5.48959	6.69523e-34	1.68157e-31	Down
westarC040040190	618.941	29.3942	4.39204	8.99193e-34	2.22029e-31	Down
westarA040007890	1631.15	321.512	2.34333	1.06686e-33	2.62321e-31	Down
westarC020055150	7743.38	120.159	6.01166	1.77197e-33	4.28495e-31	Down
westarA090061830	6318.12	967.136	2.70739	2.03822e-33	4.90851e-31	Down
westarA070045580	687.069	78.2257	3.13286	2.18109e-33	5.23103e-31	Down
westarA050009710	23460.1	1039.86	4.49577	2.3371e-33	5.53713e-31	Down
westarA090004020	41793.6	1564.79	4.73917	3.1975e-33	7.54507e-31	Down
westarA010032850	2701.38	162.673	4.05377	3.89688e-33	9.12182e-31	Down
westarC090068710	1398.19	77.231	4.17399	4.73564e-33	1.09972e-30	Down
westarA040001070	338.888	2.11165	7.34339	6.14721e-33	1.41628e-30	Down
westarC010044790	538.183	32.4677	4.05083	6.37485e-33	1.45725e-30	Down
westarC030017670	95137.7	7826.72	3.60354	7.59011e-33	1.7216e-30	Down
westarC040002190	3385.95	0.60762	12.4733	1.00272e-32	2.24824e-30	Down
westarC030048340	28036.7	1375.29	4.34948	1.29773e-32	2.88757e-30	Down
westarC050043710	518.049	7.76829	6.03521	1.98977e-32	4.39401e-30	Down
westarA030037200	554.298	13.8459	5.32852	2.36303e-32	5.17919e-30	Down
westarA030043010	567.28	2.15347	8.07834	3.32728e-32	7.2654e-30	Down
westarC070054680	880.231	82.8242	3.4097	4.69032e-32	1.01283e-29	Down
westarC020043020	13690.6	790.497	4.11437	8.76466e-32	1.85836e-29	Down
westarA050013150	854.412	61.3487	3.8044	1.2066e-31	2.53222e-29	Down
novel.2567	405.138	44.6463	3.18571	1.79658e-31	3.73584e-29	Down
westarC090004080	614.408	24.3321	4.65148	1.80025e-31	3.73584e-29	Down
westarA030028250	771.35	9.4331	6.34743	3.19252e-31	6.5784e-29	Down
westarA090012240	596.043	1.45044	8.64958	3.41743e-31	7.01712e-29	Down
westarC060047060	223.656	12.2373	4.19354	4.72511e-31	9.6683e-29	Down
westarA010006890	749.578	34.1061	4.45076	4.82919e-31	9.84684e-29	Down
westarA060003010	308.862	20.6001	3.89844	5.37249e-31	1.09166e-28	Down
westarC060033420	782.04	42.1777	4.2092	5.65461e-31	1.14501e-28	Down
westarC060034560	554.621	48.4996	3.51299	5.77458e-31	1.16527e-28	Down
westarA010038160	254.359	8.74963	4.84332	6.71123e-31	1.345e-28	Down
westarA010037700	1992.42	154.762	3.68442	7.4232e-31	1.48261e-28	Down
westarC010055050	467.503	18.0416	4.69111	7.62646e-31	1.51803e-28	Down
westarA070010070	5685.95	353.035	4.00968	1.03385e-30	2.04396e-28	Down
westarC060045380	1301.44	7.04833	7.52184	1.19019e-30	2.34511e-28	Down
westarA010015250	1521.63	48.953	4.95592	1.21091e-30	2.37794e-28	Down
westarC010054150	396.632	3.86914	6.67955	1.27902e-30	2.48921e-28	Down
westarC030015770	429.369	6.14932	6.11187	1.28033e-30	2.48921e-28	Down
westarA020045460	499.206	29.091	4.09671	1.45042e-30	2.81055e-28	Down
westarA050012660	616.799	68.4637	3.17601	2.65809e-30	5.06683e-28	Down
westarA090044850	693.826	8.74704	6.29716	3.01873e-30	5.71703e-28	Down
westarC030005430	1267.88	171.922	2.88228	3.65007e-30	6.86824e-28	Down
westarC030003050	516.148	36.1879	3.83235	3.95003e-30	7.40884e-28	Down
westarC070025320	583.372	10.6001	5.79137	4.78896e-30	8.92516e-28	Down
westarC050010760	712.828	30.5585	4.539	4.8731e-30	9.05313e-28	Down
westarC030013980	286.518	13.0827	4.45107	6.21373e-30	1.15072e-27	Down
westarC030078420	1154.56	126.047	3.19539	9.4294e-30	1.73525e-27	Down
westarC070041230	712.013	19.3274	5.19619	1.4244e-29	2.58067e-27	Down
westarC090012970	775.072	30.5665	4.66635	1.7354e-29	3.13444e-27	Down
westarC020035860	1007.6	110.346	3.19114	3.41837e-29	6.0073e-27	Down
westarA090008250	751.349	1.20087	9.29924	4.05393e-29	7.03964e-27	Down
westarA050036130	402.255	26.965	3.89284	5.94193e-29	1.01971e-26	Down
westarA060007000	1384.93	136.026	3.34652	6.22415e-29	1.06502e-26	Down
westarA010017330	316.404	7.35019	5.41667	8.07287e-29	1.36539e-26	Down
westarA030046930	1138.13	133.892	3.08512	1.00851e-28	1.69592e-26	Down
westarA030019590	660.315	30.6318	4.42896	1.15217e-28	1.92642e-26	Down
westarC030073100	211.641	13.3571	3.98249	1.35782e-28	2.25737e-26	Down
westarC050043510	1118.58	83.1367	3.75112	1.47669e-28	2.44803e-26	Down
westarC090007820	2115.12	130.209	4.02187	1.50816e-28	2.48613e-26	Down
westarC070049540	879.874	60.4353	3.86558	1.51514e-28	2.49062e-26	Down
westarC050007760	575.057	84.9725	2.76045	1.75422e-28	2.85953e-26	Down
westarA080023380	6547.49	411.856	3.99034	1.81037e-28	2.94285e-26	Down
westarC090013240	1430.61	33.2061	5.43426	1.82852e-28	2.96412e-26	Down
westarC080051070	629.607	10.6966	5.86366	2.0787e-28	3.36037e-26	Down
westarC020032950	249.642	15.3485	4.01942	2.09782e-28	3.38193e-26	Down
novel.4001	661.99	59.0267	3.48993	2.26903e-28	3.64791e-26	Down
westarC030056130	603.036	1.43736	8.67068	3.13429e-28	5.01144e-26	Down
westarA010023510	631.089	74.5136	3.08176	3.14414e-28	5.01349e-26	Down
westarA030045130	5524.81	246.738	4.48455	3.2407e-28	5.15342e-26	Down
westarC040006110	372.757	5.08178	6.19892	3.30074e-28	5.23467e-26	Down
westarC010008130	797.901	23.7976	5.05858	3.41974e-28	5.40873e-26	Down
westarA050013810	444.711	23.9023	4.21887	3.5524e-28	5.58985e-26	Down
westarC030080260	1227.09	46.9931	4.70623	3.55335e-28	5.58985e-26	Down
westarA070023900	3977.59	420.998	3.24018	4.54618e-28	7.11344e-26	Down
westarA030001500	1207.86	75.5567	4.00159	5.60172e-28	8.69529e-26	Down
westarA060004150	2799.89	519.513	2.43038	6.59005e-28	1.01755e-25	Down
westarC080014710	7083.74	225.693	4.9719	1.14815e-27	1.74973e-25	Down
westarC070041990	344.619	22.8724	3.90447	2.08256e-27	3.14913e-25	Down
westarC070004910	1452.94	60.9144	4.57516	2.41029e-27	3.63531e-25	Down
westarA060035340	6158.27	651.123	3.24175	2.48743e-27	3.72288e-25	Down
westarA070006600	10212.7	1263.43	3.01497	2.95721e-27	4.40346e-25	Down
westarA050011510	380.55	8.15249	5.52888	3.19543e-27	4.7461e-25	Down
westarC020006940	1372	0	13.0243	3.26352e-27	4.83497e-25	Down
westarA030034350	26600.3	1114.25	4.57731	3.27957e-27	4.84648e-25	Down
westarC070047290	227.538	2.30892	6.58422	3.585e-27	5.27121e-25	Down
westarA060038680	2486.43	184.626	3.75116	3.71677e-27	5.45126e-25	Down
westarC070037660	1597.18	303.713	2.39563	4.26901e-27	6.21448e-25	Down
westarA100006780	894.056	130.645	2.77505	4.65617e-27	6.74453e-25	Down
westarC040048820	339.31	31.2367	3.43636	4.99704e-27	7.22041e-25	Down
westarA050041290	311.354	34.2474	3.18024	5.39125e-27	7.75175e-25	Down
westarA070020520	1015.29	147.243	2.78547	7.09503e-27	1.01022e-24	Down
westarA090021830	327.499	45.0069	2.86665	7.57676e-27	1.07359e-24	Down
westarC020007580	591.109	52.1195	3.50832	8.15745e-27	1.1503e-24	Down
westarA030009940	331.424	1.55892	7.79013	9.44314e-27	1.32521e-24	Down
westarUncluster0047500	1244.18	227.724	2.45107	9.87823e-27	1.38295e-24	Down
westarA070026820	1043.04	132.378	2.97739	1.05102e-26	1.46442e-24	Down
westarA080028830	516.106	45.9018	3.48609	1.46303e-26	1.99572e-24	Down
westarA030030830	209.905	2.63823	6.29524	1.85917e-26	2.51267e-24	Down
westarA050028690	881.465	39.7801	4.47044	1.91898e-26	2.58752e-24	Down
westarC050046970	1544.04	162.512	3.2479	2.06534e-26	2.7721e-24	Down
westarUncluster0042900	480.769	2.6539	7.49246	2.51982e-26	3.359e-24	Down
westarC030038810	372.25	5.37057	6.11554	2.65499e-26	3.53113e-24	Down
westarA040032750	193.503	5.89846	5.02556	2.68141e-26	3.55818e-24	Down
westarC040059250	273.134	26.3444	3.37154	3.77063e-26	4.95859e-24	Down
westarA050027750	552.753	41.9924	3.71985	4.41251e-26	5.77674e-24	Down
westarC020065310	12839.1	2144.68	2.58184	4.63462e-26	6.0405e-24	Down
westarC030001560	465.204	3.13867	7.17366	4.95939e-26	6.44942e-24	Down
westarC020040460	4078.45	501.484	3.02442	5.66875e-26	7.33927e-24	Down
westarA020010590	210.44	15.9038	3.71832	5.90896e-26	7.63339e-24	Down
westarC030045000	554.035	1.17472	8.86456	7.32882e-26	9.42598e-24	Down
westarUncluster0041690	48743.7	4159.47	3.55076	7.74023e-26	9.9333e-24	Down
westarC040030250	1298.45	60.245	4.42436	1.18265e-25	1.49803e-23	Down
westarA090038110	2640.39	231.777	3.50899	1.55622e-25	1.95849e-23	Down
westarC090055700	896.25	0.870262	9.97528	1.80711e-25	2.25484e-23	Down
westarA090057210	277.322	29.7262	3.21947	2.11929e-25	2.62756e-23	Down
westarA080024230	360.66	1.86208	7.64365	2.29364e-25	2.81982e-23	Down
westarA070045320	538.684	2.66568	7.65349	2.4458e-25	3.0006e-23	Down
westarC010043640	1081.58	101.195	3.41898	2.54494e-25	3.10918e-23	Down
westarA070020550	787.397	107.516	2.87076	2.80321e-25	3.4034e-23	Down
westarA040033230	558.632	31.7907	4.13057	3.08185e-25	3.73395e-23	Down
westarC020037990	1745.8	455.698	1.93826	3.22131e-25	3.88682e-23	Down
westarA010035790	460.611	2.94269	7.28141	3.56723e-25	4.28653e-23	Down
westarC030067310	355.668	17.4222	4.3461	4.12227e-25	4.93324e-23	Down
westarA080010510	922.308	128.968	2.83682	4.65714e-25	5.53935e-23	Down
westarC020027590	1843.05	294.866	2.64452	4.90326e-25	5.82026e-23	Down
westarA080011560	2810.79	200.456	3.81016	5.17375e-25	6.12891e-23	Down
westarC050005920	3950.76	392.236	3.33259	7.62753e-25	8.97122e-23	Down
westarA070006940	633.897	18.9406	5.06188	7.63443e-25	8.97122e-23	Down
westarC070004900	201.19	3.70707	5.71751	9.75026e-25	1.13662e-22	Down
westarA080022150	367.177	30.8957	3.56961	1.15669e-24	1.33509e-22	Down
westarC040067500	220.326	11.2167	4.2883	1.18941e-24	1.36747e-22	Down
westarC010019940	1064.44	90.1871	3.55812	1.2346e-24	1.41664e-22	Down
westarC060037180	3127.39	344.282	3.18272	1.2524e-24	1.42867e-22	Down
westarA100011340	1763.49	181.593	3.27934	1.37019e-24	1.55999e-22	Down
westarC050047110	1007.37	270.864	1.895	1.38341e-24	1.57199e-22	Down
westarA080009690	483.843	74.1841	2.70327	1.43864e-24	1.63158e-22	Down
westarC020023560	1881.7	116.233	4.01778	1.46326e-24	1.65628e-22	Down
novel.2689	7142.87	98.4695	6.18038	1.55529e-24	1.75706e-22	Down
westarA040026540	1538.09	218.469	2.81628	1.97161e-24	2.21456e-22	Down
westarA080015220	233.831	3.44313	6.04826	2.31724e-24	2.59283e-22	Down
westarC060010320	5642.64	1276.29	2.14413	2.35807e-24	2.62347e-22	Down
westarC050032670	283.776	14.7344	4.27188	2.48099e-24	2.74558e-22	Down
westarC030065390	319.147	23.1066	3.79761	2.4819e-24	2.74558e-22	Down
westarA030032530	1689.21	0.567102	11.4769	2.63177e-24	2.88952e-22	Down
westarC080060180	300.704	16.6513	4.16319	2.99e-24	3.27055e-22	Down
westarA030033480	592.451	17.6327	5.07091	3.13174e-24	3.4192e-22	Down
westarC030040210	1568.42	209.94	2.9011	3.21037e-24	3.49853e-22	Down
westarC030021800	642.046	70.1501	3.18909	3.46811e-24	3.76538e-22	Down
westarA090019260	164.16	5.93897	4.78461	3.55518e-24	3.84564e-22	Down
westarA040030440	1966.13	298.812	2.71812	3.91242e-24	4.20101e-22	Down
westarC050058100	681.537	47.8276	3.82596	4.25506e-24	4.54391e-22	Down
westarC070028850	359.728	10.9619	5.01809	5.49321e-24	5.84478e-22	Down
westarC020005550	493.172	50.7771	3.27616	6.45107e-24	6.83907e-22	Down
westarC090022600	621.926	117.208	2.4085	6.51901e-24	6.88615e-22	Down
westarA070032240	1757.83	160.52	3.45267	6.70463e-24	7.06946e-22	Down
westarA060033650	1012.93	0.554028	10.7375	9.04453e-24	9.48541e-22	Down
westarA040005350	322.603	3.89529	6.37672	9.13833e-24	9.56664e-22	Down
westarA040031280	1006.34	155.898	2.69139	9.19831e-24	9.61223e-22	Down
westarC090006650	2410.43	309.987	2.95955	9.92372e-24	1.03518e-21	Down
westarC030034720	207.187	15.9862	3.69136	1.02149e-23	1.06366e-21	Down
westarC070010670	10635.9	1156.41	3.20127	1.1457e-23	1.18877e-21	Down
westarA090059070	18493.6	1902.5	3.2811	1.17331e-23	1.21312e-21	Down
westarC030027500	148.707	3.26022	5.50494	1.26771e-23	1.3061e-21	Down
westarC040058930	8830.52	1160.47	2.92773	1.28608e-23	1.32269e-21	Down
westarC030034400	531.941	22.5	4.55591	1.53113e-23	1.56921e-21	Down
westarC090016560	754.602	15.082	5.64178	1.6062e-23	1.64327e-21	Down
westarC020014240	284.714	36.0363	2.98245	1.60967e-23	1.64395e-21	Down
westarA050017750	1471.9	134.206	3.45423	1.72571e-23	1.75632e-21	Down
westarA100000370	2471.67	506.009	2.28817	1.79744e-23	1.82615e-21	Down
westarC040006490	275.837	38.3623	2.84906	2.06374e-23	2.08945e-21	Down
westarC030079970	792.857	29.973	4.71901	2.07638e-23	2.09862e-21	Down
westarA030008980	208.525	15.9313	3.70336	2.13251e-23	2.14793e-21	Down
westarA010003670	714.175	37.7662	4.23619	2.17862e-23	2.1906e-21	Down
westarC050029060	427.33	45.1831	3.23713	2.61972e-23	2.61615e-21	Down
westarA020039540	1390.16	219.891	2.65979	2.82204e-23	2.80861e-21	Down
westarC080050210	2753.46	441.334	2.64074	2.9831e-23	2.95883e-21	Down
westarC060009780	316.766	4.90924	5.98815	3.01448e-23	2.98489e-21	Down
westarA030028430	557.122	62.3621	3.15332	3.20169e-23	3.16491e-21	Down
westarA060047100	428.989	0.991817	8.89749	3.35858e-23	3.30326e-21	Down
westarC020027490	461.557	45.1594	3.34728	3.45502e-23	3.39242e-21	Down
westarA040025330	2684.42	326.182	3.04123	3.94337e-23	3.82696e-21	Down
westarC090045140	1251.97	195.967	2.6756	4.55826e-23	4.39652e-21	Down
westarC030022550	4833.44	1511.31	1.6774	4.5603e-23	4.39652e-21	Down
westarA030036840	939.698	60.9591	3.94644	4.86008e-23	4.66249e-21	Down
westarA050020490	731.56	47.9546	3.92785	5.224e-23	4.99524e-21	Down
westarC080048780	1844.77	153.923	3.58306	5.66559e-23	5.39985e-21	Down
westarC050028620	5019.05	904.693	2.47217	5.78304e-23	5.50282e-21	Down
westarA090006680	3330.1	481.201	2.79108	5.94828e-23	5.65086e-21	Down
novel.2253	153.353	5.2124	4.85413	6.03909e-23	5.72783e-21	Down
westarA020005510	1104.08	0.554028	10.8647	6.7278e-23	6.35018e-21	Down
westarC040009580	195.474	4.5552	5.44008	6.81367e-23	6.42087e-21	Down
westarA050040620	3202.38	238.905	3.7445	6.98682e-23	6.5629e-21	Down
westarA020010170	516.634	19.0988	4.75765	7.06374e-23	6.62452e-21	Down
westarC070028590	1476.75	245.356	2.58861	7.36595e-23	6.89689e-21	Down
westarC090008490	523.025	0.870262	9.19702	7.56694e-23	7.05124e-21	Down
westarA010020600	1325.01	177.794	2.89736	8.18885e-23	7.61863e-21	Down
westarA050033020	765.494	0.580175	10.3297	8.23834e-23	7.65251e-21	Down
westarA050006740	842.05	62.3319	3.75236	8.76002e-23	8.12419e-21	Down
westarC010050960	190.469	10.9018	4.1175	9.03887e-23	8.36954e-21	Down
westarC030060100	6584.88	1628.18	2.01577	9.4729e-23	8.75757e-21	Down
westarA080010850	1454.46	228.952	2.66708	9.67759e-23	8.91863e-21	Down
westarA020003880	741.093	0	12.1353	1.1317e-22	1.0413e-20	Down
novel.6328	509.263	84.3487	2.58989	1.15634e-22	1.06064e-20	Down
westarA030034430	2533.05	170.505	3.89259	1.20455e-22	1.10141e-20	Down
westarC020031820	616.295	0	11.8692	1.25443e-22	1.14344e-20	Down
westarC050054840	1690.14	348.17	2.28003	1.25937e-22	1.14617e-20	Down
westarC090067360	445.054	58.739	2.92134	1.35514e-22	1.2295e-20	Down
westarA040005630	4537.22	480.754	3.23857	1.48412e-22	1.34236e-20	Down
westarC030032590	1178.68	135.094	3.12424	1.5324e-22	1.38389e-20	Down
westarC090018510	1081.12	115.316	3.22873	2.13286e-22	1.89977e-20	Down
westarC030054250	2624.89	462.104	2.50535	2.15932e-22	1.92042e-20	Down
westarA030024970	907.668	38.1964	4.57055	2.20971e-22	1.96225e-20	Down
westarA090006460	1845.65	363.657	2.34383	2.6151e-22	2.30823e-20	Down
westarA090057880	1565.61	292.462	2.4193	2.67186e-22	2.35478e-20	Down
westarA100023060	459.963	22.2871	4.36072	2.82592e-22	2.48681e-20	Down
westarC080049330	2459.04	754.635	1.70415	2.91473e-22	2.55727e-20	Down
westarC070017690	1633.21	201.599	3.01867	3.21802e-22	2.81914e-20	Down
westarC060048710	1869.3	94.2491	4.31072	3.3109e-22	2.89185e-20	Down
westarC030015150	210.634	1.67516	6.89646	3.50565e-22	3.05284e-20	Down
westarC010050410	2496.85	314.653	2.98727	3.5857e-22	3.11791e-20	Down
westarA020021880	19897.5	2595.3	2.9387	3.72477e-22	3.2197e-20	Down
westarA020018590	357.299	34.1245	3.38284	4.78316e-22	4.10426e-20	Down
westarA050007800	263.629	15.3459	4.09743	5.32976e-22	4.54965e-20	Down
westarA070018110	721.203	114.269	2.65896	5.72819e-22	4.86522e-20	Down
westarC090063510	585.425	60.755	3.26418	5.77085e-22	4.89435e-20	Down
westarA090022480	836.854	57.5133	3.8616	5.89363e-22	4.99125e-20	Down
westarA080001620	1483.73	248.123	2.57878	6.19953e-22	5.227e-20	Down
westarA030013200	630.11	159.064	1.98494	6.20773e-22	5.227e-20	Down
westarA050006700	1157.71	88.4613	3.70949	6.91449e-22	5.79708e-20	Down
westarC060045280	225.469	1.2819	7.55538	6.96553e-22	5.83151e-20	Down
westarC030023550	504.437	0	11.5808	7.20539e-22	6.0237e-20	Down
westarA090061970	174.213	9.36773	4.20456	7.26187e-22	6.06226e-20	Down
westarA090012300	956.873	27.922	5.10749	7.52462e-22	6.27266e-20	Down
westarC030027700	769.286	163.411	2.23363	7.71099e-22	6.41888e-20	Down
westarC040051100	243.576	1.5184	7.34894	8.09873e-22	6.72252e-20	Down
westarC040052620	124.888	6.86413	4.18828	8.56056e-22	7.09581e-20	Down
westarA020007650	302.634	12.5103	4.58362	8.85009e-22	7.30476e-20	Down
westarC010017550	424.671	87.2397	2.2855	8.88117e-22	7.32009e-20	Down
westarC050018650	431.748	8.63856	5.62519	9.13381e-22	7.50717e-20	Down
westarC090031070	40155.8	4180.37	3.26392	9.46123e-22	7.7545e-20	Down
novel.1405	142.025	7.81543	4.19459	9.53042e-22	7.80028e-20	Down
westarC040038970	4347.77	390.402	3.47702	9.91323e-22	8.07969e-20	Down
westarA070033620	137.887	3.53724	5.27726	1.10112e-21	8.94967e-20	Down
westarC070011100	464.015	10.0302	5.52661	1.12131e-21	9.10114e-20	Down
novel.4885	10467.7	347.646	4.91197	1.15687e-21	9.37672e-20	Down
westarC010024470	2150.74	386.58	2.47531	1.16596e-21	9.43736e-20	Down
westarA080003250	392.944	59.4652	2.71849	1.23368e-21	9.94424e-20	Down
novel.2644	607.345	76.1297	2.99247	1.30476e-21	1.04739e-19	Down
westarC050020400	216.972	15.6517	3.78639	1.32568e-21	1.06127e-19	Down
westarA070001980	551.743	75.0024	2.87907	1.43367e-21	1.14147e-19	Down
novel.4949	747.559	35.5073	4.39976	1.533e-21	1.21724e-19	Down
westarC090001270	204.529	13.4603	3.9128	1.54053e-21	1.22157e-19	Down
westarC030005300	1021.33	68.3282	3.90641	1.7112e-21	1.35324e-19	Down
westarA090009920	19322.8	1389.66	3.79749	1.75683e-21	1.38371e-19	Down
westarA050002420	221.882	7.53841	4.88651	1.78318e-21	1.40257e-19	Down
westarA090019780	140.653	3.65749	5.2901	1.98761e-21	1.55501e-19	Down
westarA070015560	137.643	3.36741	5.38381	2.09118e-21	1.63168e-19	Down
westarA010025310	3324.42	361.059	3.20252	2.15759e-21	1.68126e-19	Down
westarC080036980	682.987	124.824	2.4507	2.16501e-21	1.6848e-19	Down
westarA050012940	645.154	91.8692	2.81132	2.30865e-21	1.78471e-19	Down
westarC030029200	9042.06	679.487	3.73398	2.3448e-21	1.80862e-19	Down
westarC050051210	1165.4	110.379	3.4003	2.34577e-21	1.80862e-19	Down
westarA090016870	4596.63	222.627	4.36828	2.58324e-21	1.98388e-19	Down
westarC010053440	2126.2	142.13	3.9028	2.66048e-21	2.03784e-19	Down
westarA050001410	521.276	65.755	2.992	2.76763e-21	2.11714e-19	Down
westarC090010730	208.535	6.03308	5.12303	2.7929e-21	2.13369e-19	Down
westarA090010610	613.092	13.037	5.55418	2.8352e-21	2.16036e-19	Down
westarA080033750	1358.21	200.513	2.75938	2.92129e-21	2.22188e-19	Down
westarC010056530	171.541	15.6988	3.46139	2.92352e-21	2.22188e-19	Down
westarC040003090	172.787	15.389	3.48326	2.96423e-21	2.24989e-19	Down
westarA030002020	644.691	0	11.9342	3.01092e-21	2.27941e-19	Down
westarC010010400	276.081	10.2262	4.74226	3.11263e-21	2.35338e-19	Down
westarC080056880	15377.6	1327.92	3.53356	3.21972e-21	2.4312e-19	Down
westarC020008760	260.397	1.49096	7.44862	3.48283e-21	2.62311e-19	Down
westarA040016210	32614.5	988.437	5.04426	3.55099e-21	2.671e-19	Down
westarC030034530	1350.45	75.293	4.16112	3.91801e-21	2.93199e-19	Down
westarC050053370	174.235	4.10304	5.39182	3.96854e-21	2.96601e-19	Down
westarA010000230	172.226	5.25291	5.01611	3.98617e-21	2.97539e-19	Down
westarA020046090	18739.7	1668.3	3.48967	4.31412e-21	3.21199e-19	Down
westarA050013120	531.396	10.6626	5.62534	4.48339e-21	3.33378e-19	Down
westarC050015290	317.87	33.334	3.24914	4.7e-21	3.48157e-19	Down
westarA040000390	1815.91	239.393	2.92326	5.12488e-21	3.78672e-19	Down
westarC060006270	1224.01	319.644	1.93649	5.72283e-21	4.21258e-19	Down
westarUncluster0033040	170.692	3.71884	5.48081	5.78634e-21	4.25398e-19	Down
westarA080016690	1773.02	217.756	3.0244	5.95054e-21	4.36373e-19	Down
novel.5941	1574.55	197.176	2.99742	1.05494e-20	7.60284e-19	Down
westarC050016940	4323.73	301.652	3.84119	1.06052e-20	7.63024e-19	Down
westarC030086690	5681.24	706.563	3.00735	1.08574e-20	7.79602e-19	Down
westarA100004870	277.436	10.0654	4.76377	1.11122e-20	7.9692e-19	Down
westarA060017630	397.139	87.0933	2.19086	1.13106e-20	8.10155e-19	Down
westarC040066370	1933.15	278.991	2.79267	1.15367e-20	8.25341e-19	Down
westarC090000590	3796.13	528.981	2.84292	1.3586e-20	9.67219e-19	Down
westarA080021860	154.016	3.4575	5.44427	1.40361e-20	9.96835e-19	Down
westarA100013380	262.921	18.8033	3.79071	1.43598e-20	1.01736e-18	Down
westarC090041280	1728.47	160.11	3.43129	1.43995e-20	1.01893e-18	Down
westarA060036030	513.98	89.9325	2.51242	1.5588e-20	1.10038e-18	Down
westarA060027540	306.434	10.3818	4.89637	1.67039e-20	1.17207e-18	Down
westarC030080160	149.801	7.11499	4.39033	1.69422e-20	1.18595e-18	Down
westarA030020950	5046.96	508.544	3.31095	1.72154e-20	1.20364e-18	Down
westarC040004080	237.886	14.8821	4.00791	1.85877e-20	1.29494e-18	Down
novel.1353	403.923	19.7652	4.34903	1.98188e-20	1.37679e-18	Down
westarA080004260	2611.8	166.924	3.9684	1.98332e-20	1.37679e-18	Down
westarA090046480	3398.5	292.168	3.54001	2.03862e-20	1.41351e-18	Down
westarA040005670	163.534	12.0008	3.77225	2.23588e-20	1.54479e-18	Down
westarA020029610	1623.69	175.254	3.21064	2.29094e-20	1.57725e-18	Down
westarC070053820	558.22	0	11.7263	2.36842e-20	1.62867e-18	Down
westarC070040020	208.66	1.17472	7.45454	2.41176e-20	1.65458e-18	Down
westarA020031800	227.271	31.0866	2.87134	2.5459e-20	1.73846e-18	Down
westarA070039530	181.192	16.9349	3.4163	2.65514e-20	1.81094e-18	Down
westarA070024810	428.707	33.9102	3.65644	2.6645e-20	1.81521e-18	Down
westarC060041610	1422.8	368.465	1.94959	2.74992e-20	1.86905e-18	Down
westarA060037650	259.578	17.4732	3.8886	2.75905e-20	1.87308e-18	Down
westarC030033300	5143.91	1732.66	1.56987	2.82357e-20	1.91245e-18	Down
westarC080048010	470.182	56.1021	3.06659	2.87865e-20	1.9475e-18	Down
westarA060042220	10054.6	963.712	3.38315	3.13565e-20	2.11404e-18	Down
westarA080023810	5268.93	350.606	3.90974	3.29857e-20	2.22132e-18	Down
westarC010041340	642.375	125.305	2.35582	3.40679e-20	2.29156e-18	Down
westarC020035880	127.217	6.82361	4.21549	3.4197e-20	2.2976e-18	Down
westarA030002440	268.1	0.844116	8.2349	3.4728e-20	2.3306e-18	Down
westarA030014980	1218.03	175.546	2.79568	3.47939e-20	2.33234e-18	Down
westarA050015310	765.31	118.265	2.69293	4.0298e-20	2.69513e-18	Down
westarA040024010	443.652	89.2752	2.31041	4.38758e-20	2.92106e-18	Down
westarC050052670	459.133	17.6692	4.69465	4.41654e-20	2.937e-18	Down
westarA030006940	395.509	19.0701	4.37355	4.56471e-20	3.02912e-18	Down
westarC010000300	7118.22	187.12	5.24915	4.92917e-20	3.25938e-18	Down
westarC080043300	191.26	18.0691	3.39897	4.98706e-20	3.29394e-18	Down
westarA070015760	464.038	0.870262	9.02609	5.69707e-20	3.73981e-18	Down
westarA060025310	269.187	13.0057	4.37801	5.98097e-20	3.91753e-18	Down
westarC020041080	585.801	136.252	2.10185	5.98474e-20	3.91753e-18	Down
westarC070032030	137.257	4.03638	5.05486	6.04025e-20	3.94944e-18	Down
westarA060040430	308.425	27.0775	3.50422	6.25528e-20	4.08548e-18	Down
westarC010003500	1653.43	335.271	2.30182	6.60894e-20	4.31165e-18	Down
westarC010031140	6095.18	638.923	3.25411	7.04485e-20	4.59092e-18	Down
westarA070041090	337.653	30.9924	3.44443	7.17997e-20	4.67377e-18	Down
westarA050006660	555.595	110.794	2.32622	7.2789e-20	4.7329e-18	Down
westarC050022370	1218.64	124.951	3.28695	7.52556e-20	4.88244e-18	Down
westarC020008470	184.491	9.13253	4.32686	9.01642e-20	5.79825e-18	Down
westarC020058590	340.145	33.9821	3.3227	1.02725e-19	6.54133e-18	Down
novel.3356	1024.07	104.653	3.29034	1.03167e-19	6.56231e-18	Down
westarA020004460	342.846	34.4317	3.31634	1.1375e-19	7.21195e-18	Down
westarA090024490	34665.7	3089.55	3.48807	1.14476e-19	7.25012e-18	Down
westarA080017700	427.193	0.910781	8.89652	1.20496e-19	7.62318e-18	Down
westarA070047120	609.437	57.1578	3.41246	1.22137e-19	7.71861e-18	Down
westarC020056260	4338.94	546.242	2.9902	1.31495e-19	8.2832e-18	Down
westarC050050740	6512.72	1428.97	2.18827	1.32868e-19	8.35168e-18	Down
westarC090066630	1215.86	162.566	2.90293	1.34013e-19	8.41462e-18	Down
westarC030022640	1100.71	268.544	2.03465	1.44609e-19	9.04113e-18	Down
westarC090011120	28559.8	3160.48	3.17577	1.4806e-19	9.24706e-18	Down
westarA090006500	237.12	2.5062	6.50126	1.5218e-19	9.49424e-18	Down
westarC010057800	449.82	53.3867	3.07326	1.54356e-19	9.61972e-18	Down
westarC040043510	4044.57	402.165	3.32996	1.57358e-19	9.79356e-18	Down
westarA010014210	249.988	11.3853	4.44449	1.5748e-19	9.79356e-18	Down
westarA090042910	498.328	38.1664	3.71161	1.59549e-19	9.90116e-18	Down
westarC080025660	151.109	8.16686	4.19212	1.60205e-19	9.93133e-18	Down
westarA060034160	194.612	17.2629	3.49451	1.76027e-19	1.08433e-17	Down
westarC030028560	2835.18	219.52	3.69096	1.82253e-19	1.1215e-17	Down
westarC080026500	551.355	64.4179	3.09617	1.90192e-19	1.16912e-17	Down
novel.834	4087.92	704.812	2.53616	1.93743e-19	1.1897e-17	Down
westarC030019010	920.095	256.209	1.84332	1.97598e-19	1.2083e-17	Down
westarC080055460	3238.79	691.24	2.22749	2.15384e-19	1.31294e-17	Down
westarA010032410	313.339	32.3813	3.26589	2.2315e-19	1.35887e-17	Down
novel.4494	259.846	0.831043	8.19214	2.28713e-19	1.38985e-17	Down
westarA020019310	883.833	84.547	3.3817	2.31219e-19	1.40072e-17	Down
westarA090057800	316.206	15.3198	4.36132	2.33342e-19	1.41212e-17	Down
westarC030034580	1080.94	222.352	2.27968	2.43383e-19	1.47136e-17	Down
westarA010014440	822.106	53.171	3.94869	2.47739e-19	1.49461e-17	Down
westarA100029980	347.058	5.81226	5.91601	2.54638e-19	1.53464e-17	Down
westarA090056140	1132.05	291.065	1.95848	2.62352e-19	1.57627e-17	Down
westarC010006040	675.307	19.658	5.09776	2.63371e-19	1.58076e-17	Down
westarC090035420	44346.5	4823.2	3.20075	2.66593e-19	1.59846e-17	Down
westarA090011340	381.186	60.3342	2.65391	2.73991e-19	1.64114e-17	Down
westarC060036230	670.699	126.551	2.403	2.87793e-19	1.72029e-17	Down
novel.3950	192.452	12.0491	3.98765	2.95416e-19	1.76226e-17	Down
westarC040068790	266.434	21.2784	3.64776	3.03019e-19	1.8021e-17	Down
westarC090006670	687.87	102.995	2.7401	3.03411e-19	1.8026e-17	Down
westarC040012820	367.922	52.8404	2.79649	3.13582e-19	1.85925e-17	Down
westarA050009670	272.946	31.2212	3.13181	3.20194e-19	1.89653e-17	Down
westarC020047390	124.809	3.43005	5.14315	3.33488e-19	1.97328e-17	Down
westarC040041780	2387.18	611.989	1.96327	3.58593e-19	2.11754e-17	Down
westarA080026040	624.69	23.3453	4.73339	3.64897e-19	2.15043e-17	Down
westarC030073030	120.519	9.57032	3.65884	3.93364e-19	2.31121e-17	Down
westarA010036440	651.003	39.5788	4.03907	3.9811e-19	2.33441e-17	Down
westarA030040330	548.089	63.7501	3.10214	3.9975e-19	2.34168e-17	Down
westarA020045850	749.386	167.131	2.16376	4.34544e-19	2.54201e-17	Down
westarA050000370	307.343	30.8916	3.30536	4.56516e-19	2.6662e-17	Down
westarC090006370	2814.52	614.736	2.19503	4.70754e-19	2.74661e-17	Down
westarA090027620	29683.9	3376.12	3.13624	5.23215e-19	3.04359e-17	Down
westarC010000820	1210.68	136.836	3.14529	5.59975e-19	3.25097e-17	Down
westarC040070010	141.823	5.3575	4.72538	6.25468e-19	3.62041e-17	Down
westarA030017010	204.424	11.6244	4.12035	6.55814e-19	3.78483e-17	Down
westarC030061680	534.834	38.5478	3.79254	6.75287e-19	3.88191e-17	Down
westarA100030110	1153.15	344.582	1.74247	6.90781e-19	3.96707e-17	Down
westarC080024260	498.934	47.8101	3.39084	7.14498e-19	4.09124e-17	Down
westarC020007100	331.987	41.3391	3.00884	7.44408e-19	4.25833e-17	Down
westarC020004900	296.553	35.0366	3.07585	7.45262e-19	4.25905e-17	Down
westarC090066640	196.138	1.71438	6.79112	8.44629e-19	4.80814e-17	Down
westarC040011950	703.648	32.7421	4.42488	8.9e-19	5.05168e-17	Down
westarA060016390	270.765	1.17472	7.83222	9.17964e-19	5.20031e-17	Down
westarC060041300	1922.01	58.663	5.03186	9.3986e-19	5.31921e-17	Down
novel.3280	4790.91	489.493	3.29083	9.41333e-19	5.32239e-17	Down
novel.3351	326.79	28.9499	3.48895	9.56438e-19	5.40258e-17	Down
westarC020013610	181.3	9.59505	4.22367	9.85602e-19	5.56195e-17	Down
westarC030039920	7751.07	1384.17	2.48533	9.8889e-19	5.57513e-17	Down
westarC070027370	28468.2	2523.31	3.49596	9.92672e-19	5.59107e-17	Down
westarA060019060	540.761	43.0075	3.64885	1.01535e-18	5.7133e-17	Down
westarA090042730	464.705	7.64819	5.93724	1.02916e-18	5.78545e-17	Down
westarC020017250	536.902	50.8203	3.39898	1.0342e-18	5.80261e-17	Down
westarA080034380	230.277	13.3374	4.09455	1.04159e-18	5.8385e-17	Down
westarA100008300	3845.22	1021.19	1.9127	1.05425e-18	5.90381e-17	Down
westarC040043800	6118.12	1558.5	1.973	1.07345e-18	5.99985e-17	Down
westarC060003700	1365.87	237.914	2.52094	1.18459e-18	6.6084e-17	Down
novel.3345	186.937	6.57132	4.80134	1.18623e-18	6.61123e-17	Down
westarC040049960	28000	992.468	4.81828	1.22751e-18	6.83479e-17	Down
westarC030081850	1049.75	146.855	2.83636	1.24656e-18	6.92768e-17	Down
westarA070024700	179.25	3.06295	5.89518	1.2771e-18	7.08396e-17	Down
westarC080051170	1167.99	107.516	3.43848	1.38881e-18	7.68175e-17	Down
westarA020035920	257.675	33.2451	2.9512	1.42623e-18	7.88129e-17	Down
westarA050034300	1583.89	137.151	3.53011	1.6278e-18	8.98671e-17	Down
westarA090042430	285.104	28.9421	3.29529	1.63288e-18	9.00622e-17	Down
westarC090064320	269.398	30.0019	3.16374	1.6429e-18	9.05298e-17	Down
westarC030033050	240.818	25.3697	3.24604	1.66572e-18	9.16144e-17	Down
westarC050007240	324.433	16.2959	4.31281	1.70202e-18	9.3457e-17	Down
westarC020027150	1494.61	269.361	2.47357	1.70241e-18	9.3457e-17	Down
westarC070050940	686.424	76.2736	3.16853	1.73983e-18	9.53325e-17	Down
westarC060041890	201.872	21.0602	3.26863	1.78204e-18	9.73715e-17	Down
westarA100028230	239.711	10.7058	4.48682	1.91083e-18	1.04311e-16	Down
westarA080026280	185.571	13.6445	3.74917	1.91362e-18	1.04366e-16	Down
westarC070054370	278.736	13.8104	4.31884	1.94894e-18	1.06193e-16	Down
westarC070033350	595.365	107.013	2.47536	1.98344e-18	1.07872e-16	Down
westarA050015640	182.417	19.5405	3.22684	2.04786e-18	1.1117e-16	Down
westarA080032990	1107.73	265.959	2.05808	2.05918e-18	1.1168e-16	Down
westarA050040470	619.998	21.0615	4.87782	2.07567e-18	1.12368e-16	Down
westarA060002810	563.691	107.627	2.39095	2.16893e-18	1.17307e-16	Down
westarC030008610	1583.29	0	13.2311	2.18306e-18	1.17962e-16	Down
westarC050058620	435.597	54.4583	3.00042	2.34685e-18	1.26695e-16	Down
westarC010020180	1008.07	98.9834	3.3502	2.36769e-18	1.27702e-16	Down
novel.2265	2978.14	413.796	2.84728	2.37626e-18	1.28047e-16	Down
westarC040068360	929.817	157.446	2.56125	2.37854e-18	1.28052e-16	Down
westarA030034020	341.122	18.256	4.22444	2.40024e-18	1.29101e-16	Down
westarA040027190	243.677	4.80347	5.66905	2.40282e-18	1.29121e-16	Down
westarC060045600	445.899	13.3505	5.05147	2.67353e-18	1.43143e-16	Down
westarA100023000	469.425	0.277014	10.5153	2.71569e-18	1.45267e-16	Down
westarA020008580	2363.84	444.171	2.41245	2.80845e-18	1.49818e-16	Down
westarC020019620	710.636	168.198	2.07868	2.82078e-18	1.50339e-16	Down
westarA020004080	165.48	19.202	3.1026	2.88258e-18	1.53493e-16	Down
novel.4992	2491.28	565.111	2.14027	2.93894e-18	1.5621e-16	Down
westarC040070110	6283.57	1210.78	2.37565	3.03677e-18	1.61117e-16	Down
westarA060006660	317.206	22.5484	3.80703	3.22291e-18	1.70221e-16	Down
westarA070003480	487.666	44.6147	3.4459	3.28987e-18	1.73445e-16	Down
westarC020004430	360.929	0	11.0969	3.35834e-18	1.76895e-16	Down
westarUncluster0042450	118.73	5.07001	4.54942	3.46373e-18	1.82282e-16	Down
westarA040010750	8291.09	1091.85	2.92474	3.50761e-18	1.8426e-16	Down
westarC010036930	190.936	12.837	3.88281	3.61366e-18	1.8949e-16	Down
westarC010000320	185.83	10.5438	4.12827	3.7353e-18	1.95694e-16	Down
westarC090068600	682.362	171.172	1.99397	3.76781e-18	1.9722e-16	Down
westarC090056880	1470.63	119.28	3.62477	3.98043e-18	2.07977e-16	Down
westarC010019140	577.071	16.6604	5.10813	4.10083e-18	2.13886e-16	Down
westarA090055070	1244.72	118.226	3.39686	4.18769e-18	2.18028e-16	Down
westarA060019840	479.969	78.1136	2.6213	4.46564e-18	2.3188e-16	Down
novel.1583	88399.4	3779.02	4.54795	4.50595e-18	2.33559e-16	Down
westarC080004450	185.887	1.17472	7.28951	4.52608e-18	2.34395e-16	Down
westarC020004700	218.324	17.4339	3.63523	4.69056e-18	2.42484e-16	Down
westarC070054550	767.899	78.2314	3.29621	4.73645e-18	2.44267e-16	Down
westarC040064450	2084.4	279.071	2.90108	4.86016e-18	2.50367e-16	Down
westarC010022530	317.491	3.95664	6.29046	5.09532e-18	2.62019e-16	Down
westarC020006550	1536.64	450.997	1.76866	5.41424e-18	2.77931e-16	Down
westarC010031840	535.648	88.5618	2.59437	5.42545e-18	2.78262e-16	Down
westarC020007820	235.891	21.3803	3.46094	5.5121e-18	2.81965e-16	Down
westarA050000480	608.457	61.9102	3.29363	5.79677e-18	2.95494e-16	Down
westarC030078630	1092.25	116.265	3.23264	6.22479e-18	3.16761e-16	Down
westarC020044660	933.96	98.0471	3.25071	6.3056e-18	3.20594e-16	Down
westarA030040660	197.199	22.3786	3.14239	6.3951e-18	3.2458e-16	Down
westarC050055290	2540.72	234.213	3.43944	6.49148e-18	3.29187e-16	Down
westarC070046560	262.045	46.5291	2.49012	6.88249e-18	3.47809e-16	Down
westarC020064120	105.796	4.93538	4.39935	6.91551e-18	3.48876e-16	Down
westarC080035170	190.118	18.6478	3.33759	7.20175e-18	3.62379e-16	Down
westarC070050300	144.487	16.9754	3.08884	7.28562e-18	3.66284e-16	Down
westarC060012060	305.726	71.8595	2.08856	7.6902e-18	3.853e-16	Down
westarA090035310	927.995	105.386	3.13863	7.85983e-18	3.93126e-16	Down
westarA060037050	1699.06	116.384	3.86657	8.51327e-18	4.2472e-16	Down
westarC050019920	522.806	46.4062	3.49314	8.65229e-18	4.30921e-16	Down
westarA060005850	125.77	2.07113	5.91698	8.801e-18	4.37955e-16	Down
westarA050008690	288.982	37.7076	2.93569	8.81004e-18	4.38032e-16	Down
westarC050000590	3219.89	1132.21	1.50777	8.98542e-18	4.46373e-16	Down
westarC080010050	16839	1679.24	3.32593	8.99882e-18	4.46659e-16	Down
westarA060043220	410.011	96.073	2.09494	9.19014e-18	4.55383e-16	Down
westarA020045000	212.44	15.559	3.78494	9.21924e-18	4.56438e-16	Down
westarC020016840	1290.09	133.997	3.26874	9.25841e-18	4.5799e-16	Down
westarA100031340	280.431	38.7738	2.85738	9.3805e-18	4.63039e-16	Down
westarC020017300	347.949	16.458	4.40283	9.38199e-18	4.63039e-16	Down
westarA070031730	317.149	61.0777	2.37199	9.38421e-18	4.63039e-16	Down
westarC070041760	1338.71	143.5	3.22115	9.3952e-18	4.6319e-16	Down
westarA070035560	3444.54	589.962	2.54586	9.49646e-18	4.67789e-16	Down
westarA070003290	309.78	59.1885	2.38924	9.89487e-18	4.85371e-16	Down
westarC060006620	151.586	16.7205	3.17278	9.93576e-18	4.86969e-16	Down
westarA090052410	1740.89	230.524	2.91577	1.01914e-17	4.9908e-16	Down
westarC050060430	1413.66	171.656	3.04131	1.14411e-17	5.58407e-16	Down
westarA060029820	2253.48	400.328	2.49238	1.20682e-17	5.88036e-16	Down
westarC040018760	566.928	78.6348	2.85061	1.21496e-17	5.91512e-16	Down
westarA070041860	1074.99	168.437	2.67301	1.23206e-17	5.98836e-16	Down
westarA030027780	383.799	70.0482	2.44928	1.23769e-17	6.01077e-16	Down
westarA100021900	129.531	2.6526	5.59676	1.36243e-17	6.58921e-16	Down
westarA040023160	3088.94	622.35	2.31123	1.38406e-17	6.68828e-16	Down
westarC080041250	786.621	101.159	2.95863	1.40677e-17	6.79243e-16	Down
westarA060044070	756.356	205.788	1.87722	1.43657e-17	6.93061e-16	Down
westarA090001680	4953.2	903.287	2.45516	1.4516e-17	6.98582e-16	Down
westarA090060840	21475.6	2029.4	3.4036	1.46505e-17	7.04477e-16	Down
westarC020027480	130.321	13.876	3.24084	1.48452e-17	7.12666e-16	Down
westarC020006420	216.267	0.831043	7.9292	1.487e-17	7.13274e-16	Down
westarC050027480	408.176	59.9174	2.76338	1.54003e-17	7.36896e-16	Down
westarA060041480	1379.5	314.392	2.1328	1.56349e-17	7.47514e-16	Down
westarC020011180	182.791	13.834	3.71622	1.5782e-17	7.53316e-16	Down
westarC010002640	460.9	46.8805	3.29284	1.60925e-17	7.66259e-16	Down
westarA090052560	306.842	62.0579	2.30276	1.66468e-17	7.91367e-16	Down
westarA060037880	133.119	9.71271	3.76583	1.70016e-17	8.06923e-16	Down
westarA020019670	178.789	7.73037	4.50803	1.74378e-17	8.26283e-16	Down
westarA010001860	473.219	136.358	1.79514	1.78389e-17	8.43242e-16	Down
westarA060003710	315.597	32.2926	3.28614	1.80747e-17	8.52324e-16	Down
westarA020007410	363.206	18.1777	4.32578	1.83164e-17	8.6267e-16	Down
westarC080013340	4054.75	373.12	3.44195	1.83236e-17	8.6267e-16	Down
westarC060036660	194.972	6.0134	4.99198	1.87841e-17	8.83639e-16	Down
westarA030025540	297.442	15.2781	4.2924	1.88388e-17	8.855e-16	Down
westarA030031070	480.772	46.2338	3.37754	1.91221e-17	8.97373e-16	Down
westarA060009010	2418.53	171.025	3.82204	2.01403e-17	9.43643e-16	Down
westarC060012760	600.484	99.8351	2.59015	2.02178e-17	9.46514e-16	Down
westarC070024320	1088.36	114.04	3.25385	2.02878e-17	9.49033e-16	Down
westarC020050500	539.226	126.883	2.08663	2.08155e-17	9.72166e-16	Down
westarA020012680	886.879	92.5895	3.26059	2.12156e-17	9.90061e-16	Down
westarC020060100	305.356	62.3103	2.29414	2.16984e-17	1.01178e-15	Down
westarA070009320	363.183	39.81	3.18738	2.18484e-17	1.01797e-15	Down
westarC080038900	9576.28	1276.13	2.90765	2.31334e-17	1.07357e-15	Down
novel.891	287.642	11.1554	4.69274	2.32176e-17	1.07662e-15	Down
westarC080029070	518.421	15.0492	5.09692	2.48239e-17	1.14838e-15	Down
westarA020028220	410.935	40.6972	3.3326	2.48474e-17	1.14856e-15	Down
westarA100015850	114.92	7.23395	4.00004	2.51245e-17	1.16045e-15	Down
westarA060027680	668.57	113.218	2.56039	2.63619e-17	1.21568e-15	Down
westarC090019730	13578.2	1429.37	3.24786	2.64345e-17	1.21807e-15	Down
westarC030012550	142.284	3.94758	5.18674	2.70875e-17	1.2462e-15	Down
westarA050030180	5853.34	698.827	3.06624	2.79322e-17	1.28405e-15	Down
westarA040011290	5289.03	753.71	2.81103	2.84643e-17	1.30748e-15	Down
westarC080026510	302.289	60.3317	2.32374	3.00159e-17	1.37648e-15	Down
westarC080016780	322.96	34.8667	3.20928	3.00371e-17	1.37648e-15	Down
westarA090008570	1622.56	491.752	1.72209	3.29802e-17	1.50664e-15	Down
westarA040029480	233.2	0	10.4699	3.44333e-17	1.57057e-15	Down
westarA090047660	135.605	6.10105	4.49099	3.54914e-17	1.61505e-15	Down
westarC080003610	1735.02	159.743	3.43993	3.60008e-17	1.63569e-15	Down
westarC020011750	251.367	33.0805	2.9245	3.65206e-17	1.65802e-15	Down
westarA070031460	164.815	4.08997	5.32007	3.80535e-17	1.72094e-15	Down
westarA020017240	669.493	34.7531	4.2652	3.8596e-17	1.74412e-15	Down
westarC070014250	677.975	66.8052	3.34128	4.01518e-17	1.80884e-15	Down
westarC020006430	359.865	0	11.0928	4.04206e-17	1.81955e-15	Down
westarC020003250	1460	357.033	2.03238	4.07068e-17	1.83103e-15	Down
westarA060047820	15535.9	1609.78	3.27068	4.07844e-17	1.8331e-15	Down
westarA030028840	228.25	17.9069	3.65918	4.15722e-17	1.86708e-15	Down
westarA100005800	188.501	23.931	2.97936	4.35466e-17	1.95426e-15	Down
westarA040020570	412.118	53.3502	2.94862	4.39595e-17	1.97127e-15	Down
westarA070018930	3067.78	705.012	2.12148	4.4358e-17	1.9861e-15	Down
westarA070031410	376.767	40.7167	3.20319	4.69609e-17	2.09943e-15	Down
westarA030043740	873.331	92.5568	3.23881	5.06576e-17	2.25436e-15	Down
westarA030029420	270.938	38.0566	2.83421	5.16871e-17	2.29843e-15	Down
westarA060045300	756.571	99.7515	2.9237	5.26956e-17	2.3415e-15	Down
westarA060013710	688.142	78.0675	3.13684	5.33636e-17	2.36938e-15	Down
westarA020007090	142.784	8.28972	4.09986	5.51556e-17	2.44523e-15	Down
westarC020009080	1516.49	321.054	2.24035	5.53366e-17	2.4514e-15	Down
novel.3298	2915.28	459.811	2.66411	5.58762e-17	2.47343e-15	Down
westarC020038470	805.511	113.923	2.81901	6.00132e-17	2.64931e-15	Down
westarA030027830	2540.04	222.673	3.51145	6.00304e-17	2.64931e-15	Down
westarC050013920	2078.86	601.113	1.78971	6.07931e-17	2.68094e-15	Down
westarA030014020	258.553	10.0995	4.67579	6.34711e-17	2.78436e-15	Down
westarC070031720	16498	2526.13	2.7073	6.41647e-17	2.81267e-15	Down
westarA060029530	2484.16	385.683	2.68679	6.4681e-17	2.83318e-15	Down
westarA090020370	203.377	33.9076	2.58068	6.54174e-17	2.8633e-15	Down
westarA100003170	923.327	109.373	3.08132	6.68549e-17	2.92184e-15	Down
westarA020021590	473.758	78.4689	2.59258	6.78132e-17	2.96151e-15	Down
westarC040013150	232.262	27.2893	3.09067	6.99229e-17	3.05137e-15	Down
westarA080016720	1311.62	194.968	2.74969	7.09558e-17	3.08724e-15	Down
westarC080045810	2838.89	181.798	3.96487	7.2673e-17	3.15725e-15	Down
westarA060031600	298.84	67.7799	2.13871	7.40105e-17	3.21298e-15	Down
westarA040002460	1064.56	206.11	2.36813	7.41317e-17	3.21585e-15	Down
westarC060026040	134.263	11.2103	3.59236	7.46333e-17	3.22804e-15	Down
westarA100000710	293.884	17.5071	4.0607	7.56677e-17	3.27036e-15	Down
westarA070015900	11030.8	1497.09	2.88133	8.03283e-17	3.46412e-15	Down
westarC030044390	4446.83	448.486	3.30967	8.17764e-17	3.52138e-15	Down
westarC080013480	1783.12	586.526	1.60398	8.36545e-17	3.59696e-15	Down
westarC070039820	2536.52	299.694	3.08105	8.64418e-17	3.71408e-15	Down
westarA010006150	489.837	38.2433	3.67717	8.77503e-17	3.76753e-15	Down
westarC040003190	124.195	3.54901	5.12102	8.88332e-17	3.80844e-15	Down
westarA090037520	5073.59	471.282	3.42841	9.21083e-17	3.94596e-15	Down
westarC030017740	884.5	77.1584	3.5184	9.4702e-17	4.05411e-15	Down
westarA040009290	17598.5	2805.41	2.64917	9.86338e-17	4.21625e-15	Down
westarA010018050	332.526	8.90509	5.20569	9.8745e-17	4.21792e-15	Down
westarA100021780	244.139	2.69182	6.50495	9.88466e-17	4.21919e-15	Down
westarC020041090	154.409	5.42546	4.83779	1.01253e-16	4.31874e-15	Down
westarA050040190	2363.13	682.782	1.79088	1.01747e-16	4.33664e-15	Down
westarC050024320	408.469	68.6007	2.57432	1.02279e-16	4.35615e-15	Down
westarA090048440	9735.68	1494.6	2.70354	1.03835e-16	4.416e-15	Down
westarA070019260	2526.59	444.554	2.50694	1.09748e-16	4.65732e-15	Down
westarC040001950	1014.73	227.002	2.16245	1.11856e-16	4.74335e-15	Down
westarC010057830	263.452	40.884	2.68435	1.15814e-16	4.90765e-15	Down
westarC030032940	421.411	44.8931	3.22785	1.15917e-16	4.90843e-15	Down
westarA060036940	174.949	17.6587	3.30047	1.1858e-16	5.01756e-15	Down
westarC090028290	1143.04	158.214	2.85323	1.20078e-16	5.07367e-15	Down
westarC080040710	6694.91	878.02	2.93085	1.20079e-16	5.07367e-15	Down
westarA020022520	192.538	0.844116	7.75923	1.20209e-16	5.0755e-15	Down
westarA090046910	7160.87	1091.18	2.71422	1.20447e-16	5.07858e-15	Down
westarA080005090	211.488	9.50236	4.47273	1.20478e-16	5.07858e-15	Down
westarA080032000	625.718	122.462	2.35366	1.2075e-16	5.08366e-15	Down
westarA070042290	3141.91	255.553	3.62007	1.25634e-16	5.27788e-15	Down
westarA090060140	311.128	10.4196	4.88683	1.27831e-16	5.36634e-15	Down
westarC080011030	2479.97	409.487	2.59857	1.36951e-16	5.74097e-15	Down
novel.908	101.412	1.80849	5.82331	1.4042e-16	5.88215e-15	Down
westarC020027880	1708.5	78.5672	4.44301	1.41175e-16	5.90957e-15	Down
westarC090066610	381.323	74.4861	2.35493	1.48391e-16	6.20717e-15	Down
westarC050012410	101.227	7.69517	3.71164	1.51728e-16	6.34223e-15	Down
westarC030022530	1187.87	307.092	1.95062	1.57242e-16	6.55352e-15	Down
novel.473	307.301	37.0151	3.05255	1.57343e-16	6.55352e-15	Down
westarA070033080	8763.84	1165.83	2.91025	1.58792e-16	6.60919e-15	Down
westarC090008940	1905.13	208.785	3.18997	1.62155e-16	6.73959e-15	Down
westarA060001400	992.508	248.604	1.99584	1.63806e-16	6.79851e-15	Down
novel.3932	6440.31	1315.28	2.292	1.69794e-16	7.04208e-15	Down
westarA080028070	138.238	11.9054	3.53527	1.74942e-16	7.25043e-15	Down
westarC080030970	184.153	0.910781	7.68355	1.80044e-16	7.44078e-15	Down
westarA030012100	162.279	2.93092	5.77636	1.81323e-16	7.48836e-15	Down
westarC030003630	690.482	137.696	2.32422	1.84975e-16	7.63379e-15	Down
westarC020031830	124.817	4.98897	4.63025	1.85545e-16	7.65194e-15	Down
westarC080039710	14039.8	1785	2.9755	1.86902e-16	7.70248e-15	Down
westarA080020000	8993.26	1185.71	2.92317	1.96552e-16	8.09446e-15	Down
westarC030014350	343.737	34.6524	3.30479	2.02686e-16	8.3412e-15	Down
westarC050034790	97.2538	4.42057	4.45163	2.21563e-16	9.07973e-15	Down
westarA040018610	837.831	100.854	3.05312	2.24372e-16	9.18841e-15	Down
westarC090064070	163.953	3.50979	5.52883	2.28552e-16	9.34653e-15	Down
westarC050050670	1060.21	35.6532	4.89	2.30355e-16	9.41365e-15	Down
westarC030070930	5748.43	660.927	3.12056	2.35861e-16	9.61854e-15	Down
westarC070022070	112.833	1.86208	5.96671	2.4016e-16	9.78703e-15	Down
westarA080025620	284.935	46.9928	2.59497	2.41806e-16	9.83356e-15	Down
westarUncluster0054220	115.071	2.22013	5.76313	2.42392e-16	9.85052e-15	Down
westarA090047620	24820.3	3815.82	2.70146	2.42763e-16	9.85877e-15	Down
westarC040013100	516.738	91.9707	2.48782	2.44304e-16	9.91447e-15	Down
westarA090002890	36025.7	7798.86	2.20771	2.55587e-16	1.03652e-14	Down
westarA090042230	5676.16	1338.76	2.08396	2.55901e-16	1.03707e-14	Down
westarC050050950	2694.13	191.363	3.81502	2.67067e-16	1.08157e-14	Down
westarA030028290	221.51	0	10.3919	2.72301e-16	1.10201e-14	Down
westarC020035530	178.381	24.3571	2.87614	2.73026e-16	1.10418e-14	Down
westarA010019430	2174.02	442.011	2.29801	2.74823e-16	1.10991e-14	Down
westarA070023820	3011.21	588.301	2.35521	2.84546e-16	1.14681e-14	Down
westarC040031220	28178.4	4318.91	2.70585	2.88362e-16	1.16139e-14	Down
westarC030070190	174.231	0	10.0486	2.93462e-16	1.1803e-14	Down
westarA090001360	2592.4	359.668	2.84893	3.12373e-16	1.25206e-14	Down
westarC050025840	376.731	49.498	2.92743	3.17608e-16	1.27217e-14	Down
westarC020051630	233.56	37.1638	2.64584	3.33253e-16	1.33032e-14	Down
westarA080017960	611.52	40.1458	3.92587	3.33262e-16	1.33032e-14	Down
westarA030029150	104.948	4.13049	4.65585	3.53324e-16	1.40752e-14	Down
westarA050010990	307.194	57.581	2.41252	3.54887e-16	1.41279e-14	Down
westarC030036530	665.723	68.7234	3.27393	3.74653e-16	1.48945e-14	Down
westarUncluster0010940	370.858	34.9898	3.40821	3.87755e-16	1.5384e-14	Down
westarA010019060	361.891	14.8807	4.60561	3.88611e-16	1.54075e-14	Down
westarC070032530	205.992	28.0222	2.87187	3.90032e-16	1.54534e-14	Down
westarC030058470	609.566	86.5481	2.81396	3.90462e-16	1.546e-14	Down
westarC030086540	5060.68	483.654	3.38748	4.06136e-16	1.60588e-14	Down
westarC080042810	232.52	0	10.462	4.0654e-16	1.6064e-14	Down
westarC090030810	767.226	92.0223	3.05985	4.18602e-16	1.65071e-14	Down
westarA090051970	20310.1	2254.9	3.17109	4.29042e-16	1.69074e-14	Down
westarA050014950	159.02	1.93004	6.44239	4.30982e-16	1.69725e-14	Down
westarA040023420	112.67	6.11412	4.22854	4.31688e-16	1.69888e-14	Down
westarUncluster0045310	6420.53	200.439	5.00146	4.34574e-16	1.70909e-14	Down
westarA050033610	509.789	114.798	2.14801	4.37364e-16	1.71891e-14	Down
westarA070036650	128.937	1.20087	6.75542	4.37787e-16	1.71942e-14	Down
westarC050027410	5077.48	607.899	3.0623	4.40273e-16	1.72686e-14	Down
westarA060033260	2767.55	816.569	1.76073	4.45441e-16	1.74596e-14	Down
westarC050006470	8307.96	1012.52	3.03658	4.55662e-16	1.78483e-14	Down
westarC080044660	8686.19	1005.66	3.11069	4.57001e-16	1.78888e-14	Down
westarC030011570	455.268	45.0368	3.33397	4.71532e-16	1.84329e-14	Down
westarA010003720	466.641	35.2795	3.71974	4.8077e-16	1.87564e-14	Down
westarA100019510	1202.7	134.953	3.15605	4.81235e-16	1.87621e-14	Down
westarA090022430	2179.05	433.731	2.32882	4.86458e-16	1.89531e-14	Down
westarC070025760	243.551	28.8378	3.08581	4.94466e-16	1.92267e-14	Down
westarA080003910	491.835	67.4444	2.86666	5.01332e-16	1.94807e-14	Down
westarA020038870	2881.35	463.598	2.63592	5.05461e-16	1.96281e-14	Down
westarA070025800	103.443	2.74671	5.25802	5.08851e-16	1.97336e-14	Down
westarC050000690	346.903	27.2788	3.66613	5.11831e-16	1.98229e-14	Down
westarA040003870	1074.7	176.873	2.60287	5.56066e-16	2.14632e-14	Down
westarA060027010	185.578	0	10.1404	5.56481e-16	2.14632e-14	Down
westarUncluster0058290	164.339	0.884634	7.52372	5.56752e-16	2.14632e-14	Down
westarUncluster0057300	14999.9	2318.93	2.69342	5.57877e-16	2.14924e-14	Down
westarC020055420	235.718	39.5682	2.57148	5.67855e-16	2.18481e-14	Down
westarC030042380	1169.39	277.417	2.07588	5.69816e-16	2.19091e-14	Down
westarC030008290	2095.25	415.068	2.33553	5.82088e-16	2.23516e-14	Down
westarC080049780	598.752	108.45	2.46473	5.82478e-16	2.23519e-14	Down
westarC070033280	2240.01	493.016	2.1836	5.84045e-16	2.23973e-14	Down
westarC080033690	3561.75	926.641	1.94269	5.87058e-16	2.24981e-14	Down
novel.5008	251.922	30.0111	3.06936	6.07228e-16	2.32559e-14	Down
westarC020063530	339.495	51.3195	2.7263	6.0978e-16	2.33383e-14	Down
westarC080035770	171.254	9.3821	4.17937	6.10525e-16	2.33516e-14	Down
westarA090021540	124.826	1.82156	6.11998	6.30819e-16	2.41121e-14	Down
westarA060002400	404.805	42.2327	3.25953	6.40018e-16	2.44477e-14	Down
westarC070001210	834.491	266.595	1.64538	6.47102e-16	2.46539e-14	Down
westarA080021160	1614.77	254.049	2.66805	6.49468e-16	2.47119e-14	Down
novel.4363	1510	304.798	2.30746	6.58953e-16	2.50565e-14	Down
westarC060049210	92.3519	3.6039	4.6858	6.61429e-16	2.51343e-14	Down
westarC020055560	306.791	39.9276	2.9382	6.63207e-16	2.51855e-14	Down
westarA090057690	379.307	33.4569	3.50313	6.64914e-16	2.5234e-14	Down
westarC050045230	206.678	25.9171	2.98972	6.66307e-16	2.52704e-14	Down
westarA070017120	18868.6	2200.69	3.09998	6.76585e-16	2.56104e-14	Down
westarA010021210	21661.8	5061.56	2.09753	6.83588e-16	2.58421e-14	Down
westarC050060900	811.606	88.9516	3.1899	6.87541e-16	2.59637e-14	Down
westarC030043310	351.508	33.1759	3.40281	6.87692e-16	2.59637e-14	Down
westarC020055180	8235.97	1496.86	2.46014	7.09189e-16	2.6758e-14	Down
westarA020040950	619.213	174.675	1.8257	7.23359e-16	2.72575e-14	Down
westarA090024630	1032.02	151.695	2.76527	7.34334e-16	2.76533e-14	Down
westarC090018470	1597.35	296.183	2.43097	7.56833e-16	2.84822e-14	Down
westarC020061780	148.751	5.2098	4.81576	7.57606e-16	2.8493e-14	Down
westarA060027060	786.005	36.1617	4.43955	7.86011e-16	2.95234e-14	Down
novel.2412	4404.63	519.601	3.08338	8.16953e-16	3.06266e-14	Down
westarA030020410	2778.03	191.662	3.85708	8.31901e-16	3.1147e-14	Down
westarA070006800	272.076	62.9335	2.11043	8.55792e-16	3.20006e-14	Down
westarC060019400	6299.02	973.432	2.69397	8.60769e-16	3.21662e-14	Down
westarA010030490	1011.65	45.2758	4.47894	8.64978e-16	3.23028e-14	Down
westarA090034420	161.325	13.9987	3.51344	8.81533e-16	3.29001e-14	Down
westarC080054260	11073.4	1121.54	3.30358	8.82615e-16	3.29195e-14	Down
westarC050002130	1862.86	261.483	2.83231	8.8442e-16	3.29658e-14	Down
westarC020039030	286.312	49.945	2.52167	9.10005e-16	3.38978e-14	Down
westarA020040090	3117.03	792.823	1.97512	9.41371e-16	3.50216e-14	Down
westarC030025630	512.662	132.211	1.9555	9.44247e-16	3.5084e-14	Down
westarC060040510	230.608	35.3567	2.69938	9.54916e-16	3.54579e-14	Down
westarC070037100	1645.98	145.147	3.50424	9.79034e-16	3.62614e-14	Down
westarC010018220	661.827	133.663	2.30681	1.00833e-15	3.72994e-14	Down
westarC030005460	326.182	82.9523	1.97535	1.04075e-15	3.84014e-14	Down
westarC090001050	3615.46	540.412	2.74178	1.05551e-15	3.88969e-14	Down
westarUncluster0035120	295.583	39.0026	2.92352	1.0815e-15	3.98296e-14	Down
westarC020059090	207.585	30.5077	2.76625	1.10796e-15	4.07017e-14	Down
westarC050005000	2179.83	308.332	2.82177	1.1333e-15	4.15804e-14	Down
westarA020017140	3243.65	461.313	2.81403	1.15229e-15	4.22506e-14	Down
westarC030021530	100.232	5.66196	4.14573	1.16479e-15	4.26823e-14	Down
westarA060032620	1462.84	259.93	2.49157	1.26495e-15	4.62368e-14	Down
westarC010027010	4880.98	1194.57	2.03074	1.27884e-15	4.67151e-14	Down
westarA030045700	303.187	20.4943	3.87971	1.28016e-15	4.67314e-14	Down
westarC070004440	160.17	25.648	2.64211	1.30043e-15	4.7415e-14	Down
novel.4301	572.07	102.554	2.47956	1.33263e-15	4.8559e-14	Down
westarA080033470	9208.11	1598.86	2.52588	1.33717e-15	4.86938e-14	Down
westarA080001330	9076.19	1462.45	2.63374	1.39978e-15	5.09105e-14	Down
westarC050045360	501.102	46.4675	3.42704	1.45387e-15	5.28123e-14	Down
westarA080007870	8908.35	1298.34	2.77853	1.46454e-15	5.31668e-14	Down
westarC060024030	195.006	5.72331	5.06425	1.46776e-15	5.32506e-14	Down
westarC080039480	1413.89	352.412	2.00437	1.51099e-15	5.47512e-14	Down
westarC050055970	572.165	156.204	1.87452	1.5403e-15	5.57786e-14	Down
westarC080049290	110.408	1.83593	5.93934	1.56756e-15	5.66957e-14	Down
westarC060044370	11904.7	1102.42	3.43276	1.57586e-15	5.69605e-14	Down
westarA080027980	692.284	181.853	1.92642	1.63378e-15	5.89451e-14	Down
westarA030047740	725.873	184.993	1.97288	1.68178e-15	6.04902e-14	Down
westarC070051810	2188.56	258.052	3.08458	1.73421e-15	6.22996e-14	Down
westarA020042120	197.992	25.0509	2.98289	1.76766e-15	6.34624e-14	Down
westarC020009270	362.245	48.8142	2.88497	1.79012e-15	6.42291e-14	Down
westarC050049330	194.08	33.0741	2.55712	1.83299e-15	6.56467e-14	Down
westarA060030500	218.628	21.7226	3.32312	1.85332e-15	6.62936e-14	Down
westarUncluster0046900	887.253	176.805	2.32916	1.88006e-15	6.71681e-14	Down
westarC040013190	10464.2	806.142	3.69844	1.89246e-15	6.75286e-14	Down
westarC020049760	214.804	0.60762	8.49311	1.90703e-15	6.80069e-14	Down
westarC020028070	786.766	231.37	1.76553	1.94682e-15	6.93836e-14	Down
westarC030037740	193.409	5.76642	5.04644	1.9538e-15	6.959e-14	Down
westarC030070220	632.978	120.71	2.38999	1.97646e-15	7.03544e-14	Down
westarA090020720	125.659	12.2451	3.34722	2.02711e-15	7.20696e-14	Down
westarC040065690	22964.4	5435.46	2.0789	2.07771e-15	7.3734e-14	Down
westarA050029540	677.001	107.103	2.65833	2.28944e-15	8.09534e-14	Down
westarC010021450	2319.91	519.264	2.15955	2.32172e-15	8.20453e-14	Down
westarC010046500	1736.38	187.579	3.20999	2.33911e-15	8.25603e-14	Down
westarA030009280	150.346	8.0492	4.19973	2.34178e-15	8.26044e-14	Down
westarC050029850	770.201	120.299	2.67887	2.37823e-15	8.37892e-14	Down
westarC060028920	3005.18	496.042	2.59905	2.38048e-15	8.38182e-14	Down
westarC060015860	516.075	74.562	2.79042	2.46094e-15	8.64432e-14	Down
westarC030019720	194.3	22.4348	3.10938	2.46903e-15	8.66752e-14	Down
westarC070041210	949.612	173.363	2.45329	2.48904e-15	8.73253e-14	Down
westarC010007260	207.746	16.6683	3.63793	2.52252e-15	8.8341e-14	Down
westarA040001200	24443.5	3789.26	2.68946	2.59388e-15	9.07315e-14	Down
westarC070010930	141.021	11.3473	3.61894	2.60238e-15	9.09745e-14	Down
westarA080022690	997.893	82.6768	3.59356	2.63211e-15	9.18491e-14	Down
westarA100005440	3163.14	283.524	3.48008	2.66977e-15	9.3108e-14	Down
westarA040029400	1473.4	295.193	2.31981	2.70551e-15	9.42979e-14	Down
westarA090004320	89.3744	3.74759	4.54683	2.76519e-15	9.6149e-14	Down
westarA030003970	177.594	0	10.0737	2.77362e-15	9.63848e-14	Down
westarA090001730	6367.57	1053.87	2.59512	2.79489e-15	9.70665e-14	Down
westarC030023190	2421.51	432.771	2.48456	2.84098e-15	9.86086e-14	Down
westarC090060170	203.361	0.554028	8.42072	2.85695e-15	9.91042e-14	Down
westarC030017660	261.132	16.4136	3.99819	2.95142e-15	1.0226e-13	Down
novel.3005	434.928	85.0785	2.35525	2.95554e-15	1.02342e-13	Down
westarC040021000	210.168	38.1007	2.45663	3.05222e-15	1.0544e-13	Down
westarA010007890	203.37	0	10.2686	3.16622e-15	1.09121e-13	Down
westarA080010580	3599.79	670.643	2.42425	3.18528e-15	1.09713e-13	Down
westarC090000950	3313.81	505.249	2.71344	3.22246e-15	1.10798e-13	Down
westarA030017850	193.441	9.81859	4.29778	3.34026e-15	1.14579e-13	Down
westarA090045100	1579.94	261.101	2.59735	3.35611e-15	1.14909e-13	Down
westarA010016400	682.378	198.654	1.78	3.35772e-15	1.14909e-13	Down
westarA030024640	267.781	30.0607	3.15071	3.47568e-15	1.18599e-13	Down
westarC040020000	2725.93	857.965	1.66752	3.48501e-15	1.18848e-13	Down
westarA070022020	688.324	212.452	1.69623	3.50235e-15	1.1937e-13	Down
westarC070022670	5674.41	1222.1	2.21484	3.5106e-15	1.19581e-13	Down
westarA080005180	1160.29	117.434	3.30609	3.63729e-15	1.23752e-13	Down
westarA080005470	350.418	98.83	1.82617	3.64126e-15	1.23816e-13	Down
westarC080058900	835.575	59.2169	3.81532	3.72292e-15	1.26445e-13	Down
westarC080005390	1326.44	146.871	3.1751	3.74871e-15	1.27247e-13	Down
westarC010014140	298.29	9.95192	4.90979	3.81493e-15	1.29261e-13	Down
westarC080025300	1473.04	402.251	1.87253	3.83797e-15	1.29901e-13	Down
westarC090067650	836.607	105.736	2.98346	3.84745e-15	1.30146e-13	Down
westarA100015720	265.76	34.8851	2.9283	3.95725e-15	1.33706e-13	Down
westarC030033080	210.612	33.0494	2.6788	4.01779e-15	1.35439e-13	Down
westarA070024930	696.655	136.458	2.35042	4.25226e-15	1.43013e-13	Down
novel.5581	6319.24	925.038	2.77211	4.37861e-15	1.47178e-13	Down
westarA050032380	108.017	5.60837	4.26354	4.45941e-15	1.49722e-13	Down
westarA100019950	772.327	0	12.1954	4.59767e-15	1.54187e-13	Down
westarC050002520	305.38	19.0099	3.99977	4.63147e-15	1.55142e-13	Down
westarUncluster0057770	252.313	17.7071	3.82836	4.70873e-15	1.5746e-13	Down
westarC080057510	1385.89	144.013	3.26638	4.71519e-15	1.57586e-13	Down
westarC060029000	189.427	26.9703	2.81183	4.74901e-15	1.58626e-13	Down
westarA090052390	216.746	24.2053	3.16136	4.8864e-15	1.63028e-13	Down
westarA070027740	667.037	189.753	1.81451	4.95106e-15	1.65092e-13	Down
westarA090050340	198.268	0	10.2319	4.96576e-15	1.65487e-13	Down
westarC060015310	272.236	31.7948	3.09977	5.02255e-15	1.6719e-13	Down
westarA080009720	135.656	8.28842	4.0261	5.02826e-15	1.67285e-13	Down
westarA060001500	20354.7	1738.91	3.54911	5.12813e-15	1.7051e-13	Down
westarA080028610	99.1763	4.72633	4.38306	5.13154e-15	1.70527e-13	Down
westarC030000310	143.339	6.97261	4.37608	5.19845e-15	1.72652e-13	Down
novel.2541	231.149	15.1982	3.91891	5.20488e-15	1.72768e-13	Down
westarA030041130	2937.83	459.83	2.6756	5.22399e-15	1.73304e-13	Down
westarA030037190	155.344	2.27372	6.17298	5.27899e-15	1.75029e-13	Down
westarC050015400	237.716	52.5531	2.17707	5.31999e-15	1.76189e-13	Down
westarC050006530	136.816	7.45737	4.19582	5.42945e-15	1.79611e-13	Down
westarA030008990	353.012	49.2402	2.83669	5.51584e-15	1.82366e-13	Down
novel.3482	750.592	88.6405	3.08217	5.56437e-15	1.83762e-13	Down
westarUncluster0026550	1639.76	445.729	1.87888	5.59511e-15	1.84673e-13	Down
westarC080046180	4221.55	1203.23	1.8109	5.60167e-15	1.84786e-13	Down
novel.3021	1009.32	170.443	2.56543	5.60822e-15	1.84897e-13	Down
westarA090018340	1361.2	159.624	3.09294	5.62549e-15	1.85362e-13	Down
novel.1566	1054.01	82.5743	3.67232	5.8052e-15	1.91069e-13	Down
westarC090027210	273.938	47.1379	2.53541	5.84744e-15	1.92243e-13	Down
westarC020046440	160.034	20.0474	2.98925	5.94445e-15	1.95322e-13	Down
westarA020039840	292.148	33.0687	3.14114	5.95647e-15	1.95608e-13	Down
westarC090042640	324.742	43.8816	2.88303	6.25802e-15	2.0528e-13	Down
westarC040061740	2645.34	305.566	3.11445	6.26854e-15	2.0551e-13	Down
westarC080057720	8290.65	1475.93	2.48998	6.29176e-15	2.0604e-13	Down
westarA070027040	237.016	52.2158	2.17972	6.60496e-15	2.16055e-13	Down
westarC030016920	306.018	67.3318	2.18397	6.62633e-15	2.16512e-13	Down
westarA090045140	744.392	131.913	2.49411	6.82809e-15	2.21989e-13	Down
westarC090041160	159.259	12.006	3.71983	6.84696e-15	2.22479e-13	Down
westarC080043050	1537.43	309.543	2.31156	7.16666e-15	2.32479e-13	Down
westarA060032520	605.409	126.623	2.25846	7.2101e-15	2.3363e-13	Down
westarUncluster0058100	2761.97	366.418	2.91428	7.2645e-15	2.35262e-13	Down
westarA050032680	1160.54	165.108	2.81401	7.27207e-15	2.35377e-13	Down
westarA050009730	470.939	61.4224	2.93293	7.4034e-15	2.39099e-13	Down
westarA050030680	613.543	78.8545	2.95951	7.44478e-15	2.40302e-13	Down
westarC090000830	1154.58	165.857	2.7998	7.46051e-15	2.40545e-13	Down
westarC050004570	17018.7	3101.67	2.45603	7.70015e-15	2.47998e-13	Down
novel.6266	876.095	308.374	1.50686	7.88122e-15	2.53411e-13	Down
westarC050003320	219.521	3.70577	5.85771	7.90855e-15	2.54151e-13	Down
westarA070013160	234.55	4.70936	5.62963	8.17103e-15	2.62154e-13	Down
westarA030002510	291.807	60.0904	2.28375	8.6258e-15	2.7629e-13	Down
westarC060043000	263.245	7.82578	5.05855	8.75192e-15	2.80176e-13	Down
westarA080031700	1645.88	565.883	1.54067	8.83777e-15	2.8277e-13	Down
westarA050030760	4503.74	198.952	4.49999	8.86592e-15	2.83516e-13	Down
westarA010015960	1247.11	159.451	2.96837	9.00371e-15	2.87765e-13	Down
westarUncluster0045170	308.892	47.7431	2.69297	9.14634e-15	2.92158e-13	Down
westarA030043870	278.191	34.7412	2.9944	9.15116e-15	2.92158e-13	Down
westarA040028940	75606.2	11662.9	2.69659	9.18237e-15	2.92995e-13	Down
westarA070045810	901.862	166.132	2.43991	9.43539e-15	3.00577e-13	Down
westarC070022820	1093.12	192.152	2.50595	9.79808e-15	3.11638e-13	Down
westarC050063110	1336.82	76.5875	4.12592	9.84802e-15	3.1304e-13	Down
novel.4477	521.534	55.3073	3.23313	1.0018e-14	3.18269e-13	Down
westarC060043370	941.074	151.609	2.63332	1.01903e-14	3.23568e-13	Down
westarC090025560	811.927	256.934	1.65945	1.12805e-14	3.56726e-13	Down
westarA030036350	270.692	34.1857	2.97608	1.12876e-14	3.56726e-13	Down
westarA090007930	584.041	100.891	2.53205	1.18692e-14	3.73836e-13	Down
westarC080056060	136.032	0.870262	7.25369	1.19544e-14	3.76114e-13	Down
westarA010036850	138.119	10.306	3.73492	1.20182e-14	3.77918e-13	Down
westarA020000040	296.251	60.6665	2.28865	1.20682e-14	3.79254e-13	Down
novel.754	90.6712	6.10881	3.87367	1.20736e-14	3.79254e-13	Down
westarC010049060	156.12	11.6715	3.7422	1.22832e-14	3.8501e-13	Down
westarC070050960	519.985	121.905	2.09207	1.23138e-14	3.85763e-13	Down
westarA010003050	1972.26	399.866	2.30151	1.24228e-14	3.88969e-13	Down
westarUncluster0018510	180.339	1.50533	6.91467	1.24418e-14	3.89355e-13	Down
westarC080001920	630.989	43.6232	3.85562	1.24861e-14	3.90532e-13	Down
westarC080046770	102.1	4.11741	4.6185	1.24944e-14	3.90584e-13	Down
westarC030032680	2451.35	562.29	2.12399	1.25574e-14	3.92344e-13	Down
westarA010027540	1165.23	139.557	3.06242	1.27318e-14	3.97579e-13	Down
westarA030035970	3590.29	611.663	2.55326	1.31678e-14	4.10319e-13	Down
westarA030040270	1352.93	181.039	2.90226	1.31918e-14	4.10847e-13	Down
westarC030073750	120.356	0.951299	7.06457	1.3404e-14	4.17235e-13	Down
westarC080054860	6237.45	1082.94	2.52597	1.34516e-14	4.18494e-13	Down
westarC020058160	930.445	222.148	2.06737	1.35708e-14	4.21531e-13	Down
westarA020000780	95.4234	5.14845	4.22501	1.4159e-14	4.39102e-13	Down
westarA050014880	3485.46	396.135	3.13726	1.42275e-14	4.40991e-13	Down
westarC020000730	772.364	264.152	1.54772	1.45373e-14	4.50357e-13	Down
westarC020009160	739.268	214.888	1.78158	1.45545e-14	4.50521e-13	Down
westarA050015650	1905.1	393.342	2.27618	1.49517e-14	4.6197e-13	Down
westarA050023530	109.674	12.4725	3.13543	1.52839e-14	4.71985e-13	Down
westarC040055950	154.585	12.7639	3.59389	1.53058e-14	4.72413e-13	Down
westarC040037190	1322.62	194.071	2.76833	1.59823e-14	4.92773e-13	Down
westarA080006440	270.85	24.9605	3.43057	1.61952e-14	4.99074e-13	Down
westarA060042090	390.325	85.0312	2.19846	1.63529e-14	5.0367e-13	Down
westarA030029780	100.665	3.53724	4.81849	1.65816e-14	5.10444e-13	Down
westarA030020700	9313.11	1296.2	2.84502	1.69591e-14	5.21517e-13	Down
westarA050031250	98.9398	3.09945	4.94356	1.77649e-14	5.45501e-13	Down
westarC030030530	9926.44	1826.28	2.44243	1.81716e-14	5.57339e-13	Down
westarC070048340	96.7052	8.55236	3.48951	1.83069e-14	5.61193e-13	Down
westarA060035130	288.994	42.8233	2.75109	1.83221e-14	5.61366e-13	Down
westarA060025890	2458.77	681.364	1.85211	1.84023e-14	5.63232e-13	Down
westarA080033320	1077.55	153.765	2.80859	1.86128e-14	5.69379e-13	Down
westarC020039410	95.1657	1.82156	5.72672	2.03242e-14	6.20759e-13	Down
westarUncluster0021370	114.122	9.59777	3.57367	2.03962e-14	6.22633e-13	Down
westarC040009330	137.637	21.7332	2.67128	2.04654e-14	6.2442e-13	Down
westarC070026840	10071.2	3887.73	1.37325	2.10612e-14	6.42264e-13	Down
westarC080012880	7272.04	974.932	2.89895	2.13197e-14	6.49805e-13	Down
westarA060032220	90.0225	4.06382	4.44307	2.15867e-14	6.57601e-13	Down
westarA060010020	175.506	5.28954	5.04262	2.19878e-14	6.68775e-13	Down
westarA090028500	627.444	110.559	2.50494	2.20112e-14	6.69142e-13	Down
westarC050047200	233.252	23.6213	3.29903	2.206e-14	6.70277e-13	Down
westarC050029650	1820.28	295.6	2.6222	2.25554e-14	6.84617e-13	Down
westarA020019820	169.358	10.3582	4.0262	2.30117e-14	6.97382e-13	Down
westarA050000600	292.984	40.5654	2.85124	2.32372e-14	7.03851e-13	Down
westarA060019260	354.696	54.1877	2.70813	2.35542e-14	7.12717e-13	Down
westarA070025090	217.232	33.6893	2.68351	2.40321e-14	7.26426e-13	Down
westarA070026210	1077.65	2.38996	8.81884	2.41806e-14	7.30158e-13	Down
westarC090069820	2168.25	579.292	1.90429	2.44499e-14	7.37529e-13	Down
westarA040020780	104.548	8.42304	3.63857	2.47847e-14	7.47243e-13	Down
westarC030015640	372.37	17.732	4.38959	2.48247e-14	7.48064e-13	Down
westarC030077260	315.044	37.1807	3.07511	2.5269e-14	7.60671e-13	Down
westarC020005500	1286.73	226.866	2.50481	2.54884e-14	7.66486e-13	Down
westarC040030020	1002.44	223.958	2.16188	2.61608e-14	7.85496e-13	Down
westarC010000650	458.318	51.3351	3.15559	2.69417e-14	8.08112e-13	Down
westarA050033850	2359.51	304.627	2.95322	2.69651e-14	8.084e-13	Down
westarA050009530	825.609	154.736	2.41418	2.77349e-14	8.30203e-13	Down
westarA040027700	3348.93	459.674	2.86508	2.80653e-14	8.39663e-13	Down
westarC060033080	126.006	0	9.57763	2.92152e-14	8.71839e-13	Down
westarA030005310	97.446	10.6509	3.18742	2.9451e-14	8.78428e-13	Down
westarA020013940	164.655	4.54989	5.14454	2.98229e-14	8.89066e-13	Down
westarC010009410	2288.55	295.991	2.95115	3.05134e-14	9.07339e-13	Down
westarA070042620	623.111	189.049	1.72013	3.05891e-14	9.09127e-13	Down
westarC020062020	113.693	10.4837	3.44636	3.0971e-14	9.19078e-13	Down
westarC030051370	201.865	26.4436	2.92185	3.17471e-14	9.41154e-13	Down
westarA010000660	1034.82	174.347	2.56865	3.20881e-14	9.503e-13	Down
westarA070036360	532.584	121.347	2.13259	3.23643e-14	9.57513e-13	Down
westarA080028320	103.569	1.53147	6.10926	3.24987e-14	9.60516e-13	Down
westarC080033600	845.077	246.124	1.77909	3.36293e-14	9.9043e-13	Down
westarC080024880	4284.03	1108.63	1.94978	3.37502e-14	9.93491e-13	Down
westarA030032150	263.091	26.6698	3.2995	3.48392e-14	1.02503e-12	Down
westarC070050870	1391.8	255.43	2.44565	3.48995e-14	1.02629e-12	Down
westarA020004240	175.84	25.571	2.78538	3.5118e-14	1.0322e-12	Down
westarA030003600	170.011	15.8543	3.42235	3.59224e-14	1.05478e-12	Down
westarC030013960	99.7857	5.34443	4.21923	3.71419e-14	1.08895e-12	Down
westarC020016820	351.95	55.5426	2.65927	3.78863e-14	1.10966e-12	Down
westarA060044060	1024.14	204.24	2.32513	3.79825e-14	1.11157e-12	Down
westarC090069780	599.346	180.272	1.73329	3.88345e-14	1.13459e-12	Down
westarC090022380	939.811	291.22	1.69004	3.91743e-14	1.14281e-12	Down
westarC050009050	23541.2	2127.04	3.46828	3.98664e-14	1.16242e-12	Down
westarA070044680	1860.72	450.283	2.0462	4.03886e-14	1.17524e-12	Down
westarC050008160	234.03	33.9781	2.77703	4.20291e-14	1.22122e-12	Down
westarC070053400	132.03	1.96525	6.01177	4.20858e-14	1.22226e-12	Down
westarA040032980	1292.44	103.542	3.64075	4.43263e-14	1.28606e-12	Down
westarC020060070	241.012	40.2803	2.57876	4.52157e-14	1.31086e-12	Down
westarA030009700	1493.75	204.655	2.86784	4.5226e-14	1.31086e-12	Down
westarA080009180	2499.52	408.134	2.61471	4.54172e-14	1.31575e-12	Down
westarC050026940	589.129	198.648	1.56728	4.56377e-14	1.32148e-12	Down
westarA020034620	1137.31	298.947	1.92684	4.73586e-14	1.36928e-12	Down
westarA090008420	972.421	135.503	2.84273	4.84788e-14	1.3996e-12	Down
westarC080021770	5847.77	770.999	2.92312	4.85358e-14	1.39992e-12	Down
westarA030043510	1143.08	217.681	2.39119	4.85379e-14	1.39992e-12	Down
westarA090043700	246.681	43.8674	2.49012	4.89924e-14	1.41164e-12	Down
westarC080038500	6200.98	621.034	3.31989	5.01595e-14	1.44455e-12	Down
westarC020006480	82.5059	4.87273	4.10421	5.14214e-14	1.48017e-12	Down
westarA040030960	582.46	55.2551	3.39507	5.15943e-14	1.48441e-12	Down
westarA050036700	108.624	12.9652	3.0742	5.17401e-14	1.48788e-12	Down
westarC070040730	118.477	10.6902	3.46597	5.19819e-14	1.4941e-12	Down
westarA020020640	217.348	16.087	3.77033	5.20673e-14	1.49582e-12	Down
westarC070063240	1261.09	164.151	2.94155	5.22823e-14	1.50126e-12	Down
westarC050061670	717.302	196.66	1.865	5.43244e-14	1.5576e-12	Down
westarC040014080	137.458	16.2985	3.07221	5.53008e-14	1.58327e-12	Down
westarA030033960	245.905	24.4968	3.32695	5.54268e-14	1.5861e-12	Down
westarA010014350	174.763	20.6473	3.0811	5.66159e-14	1.61776e-12	Down
westarC040021740	740.848	130.124	2.51037	5.82907e-14	1.66236e-12	Down
westarC060044490	220.897	45.7517	2.27282	5.87536e-14	1.67393e-12	Down
westarA090050500	1457.43	262.642	2.47235	5.91852e-14	1.68459e-12	Down
westarC010019210	198.837	16.8135	3.57378	6.02874e-14	1.71263e-12	Down
westarC090015120	346.904	9.98858	5.13442	6.06324e-14	1.7216e-12	Down
westarA100032360	308.193	17.5581	4.12782	6.16243e-14	1.74891e-12	Down
westarC090063100	302.573	57.8846	2.38728	6.20252e-14	1.75943e-12	Down
westarC090055090	990.795	129.896	2.93162	6.24763e-14	1.76966e-12	Down
westarA070000700	740.182	226.548	1.70753	6.25339e-14	1.77043e-12	Down
westarC070049550	86.8025	3.71109	4.58513	6.31639e-14	1.7874e-12	Down
westarC090038710	2675.68	577.682	2.21117	6.56943e-14	1.85811e-12	Down
westarA050008450	185.27	5.52603	5.05373	6.58075e-14	1.86041e-12	Down
westarA010035560	459.278	21.1592	4.42993	6.60055e-14	1.86511e-12	Down
westarA080014100	1573.56	342.629	2.1989	6.74553e-14	1.90516e-12	Down
westarC060035130	1680.9	348.657	2.26934	6.851e-14	1.93215e-12	Down
westarC030047510	274.698	29.2362	3.23094	6.8749e-14	1.93795e-12	Down
westarA070030570	677.019	162.56	2.05681	6.89476e-14	1.94262e-12	Down
novel.4225	496.942	21.018	4.55277	7.02247e-14	1.97765e-12	Down
westarA010007940	451.164	102.272	2.1416	7.0899e-14	1.99472e-12	Down
westarC070054170	5743.19	1775.55	1.69358	7.10737e-14	1.99867e-12	Down
westarC010052500	4191.43	413.113	3.34298	7.50122e-14	2.09934e-12	Down
westarA090003370	1932.81	607.131	1.67048	7.7107e-14	2.15487e-12	Down
westarC020028500	652.968	117.712	2.46833	7.7578e-14	2.16308e-12	Down
westarA050025550	1086.9	208.023	2.38561	7.85396e-14	2.18864e-12	Down
westarA020019130	466.726	56.4478	3.04164	7.89621e-14	2.19936e-12	Down
westarC060047460	1646.91	194.605	3.08159	8.086e-14	2.25008e-12	Down
westarC090002350	44808.1	10007.1	2.16276	8.11136e-14	2.25567e-12	Down
westarA070021420	889.033	218.84	2.02358	8.11764e-14	2.25567e-12	Down
westarA060035750	205.662	10.3935	4.2912	8.1648e-14	2.2677e-12	Down
westarC080046570	191.985	2.78322	6.05786	8.18893e-14	2.27332e-12	Down
westarC040008910	2581.09	436.062	2.5649	8.24178e-14	2.28366e-12	Down
westarA020006010	291.322	72.8762	1.99728	8.46178e-14	2.3424e-12	Down
westarC080024110	319.238	62.8652	2.33952	8.59065e-14	2.37583e-12	Down
westarC080058330	230.438	29.7837	2.94703	8.88244e-14	2.45305e-12	Down
westarA020040040	82.4425	1.86208	5.51751	8.97172e-14	2.47537e-12	Down
westarC030046800	211.948	17.583	3.5897	9.00118e-14	2.48116e-12	Down
westarA100029220	2420.59	258.829	3.22549	9.04848e-14	2.49302e-12	Down
westarC050062380	517.689	55.0571	3.23609	9.23137e-14	2.54221e-12	Down
westarA100000760	103.336	7.03526	3.8643	9.31871e-14	2.56385e-12	Down
westarA030041090	194.411	38.4862	2.33027	9.34793e-14	2.57068e-12	Down
westarC070051850	465.768	36.2484	3.69085	9.57817e-14	2.62782e-12	Down
westarC020057180	2158.2	491.649	2.13331	9.67704e-14	2.65246e-12	Down
westarA030004530	673.698	0	11.9982	9.75424e-14	2.66987e-12	Down
westarC020034520	102.538	10.7986	3.24984	9.93113e-14	2.71702e-12	Down
westarC060041260	387.978	26.6487	3.85623	9.97604e-14	2.72803e-12	Down
westarC030010450	96.8107	3.72144	4.66725	1.00329e-13	2.73973e-12	Down
novel.1340	607.756	104.559	2.54021	1.02036e-13	2.78505e-12	Down
westarA030040380	525.228	64.2409	3.02678	1.04505e-13	2.85112e-12	Down
westarA030041430	163.091	15.5445	3.38157	1.05123e-13	2.8653e-12	Down
westarA090038700	717.028	84.68	3.08237	1.05664e-13	2.87871e-12	Down
westarA100002760	453.602	109.264	2.05276	1.06954e-13	2.90979e-12	Down
westarC090049900	174.985	34.6864	2.33112	1.08199e-13	2.94229e-12	Down
westarC030007630	217.739	13.8327	3.9705	1.11453e-13	3.02937e-12	Down
westarC070062540	700.499	170.695	2.03575	1.14301e-13	3.10533e-12	Down
westarA090020790	675.777	145.683	2.21442	1.15411e-13	3.13258e-12	Down
westarC030038090	3990.66	512.402	2.96128	1.16334e-13	3.15616e-12	Down
westarA090055720	4074.1	549.553	2.89002	1.17351e-13	3.1808e-12	Down
westarC020055310	145.407	15.7313	3.19812	1.17998e-13	3.19687e-12	Down
westarC020064550	395.736	54.3589	2.86555	1.19744e-13	3.24267e-12	Down
westarA040027080	100.21	1.1342	6.40497	1.22353e-13	3.31178e-12	Down
westarA030008420	142.252	12.1811	3.54214	1.22651e-13	3.31834e-12	Down
novel.4519	101.119	8.02577	3.65243	1.23669e-13	3.34124e-12	Down
westarA030041540	252.84	59.6695	2.08583	1.26532e-13	3.41229e-12	Down
westarC010005790	121.176	1.39814	6.36844	1.27754e-13	3.44208e-12	Down
westarC060037600	8398.86	1597.31	2.39456	1.2862e-13	3.46381e-12	Down
westarC030020780	519.665	122.41	2.08517	1.29891e-13	3.49482e-12	Down
westarA050037720	982.574	227.994	2.10725	1.35999e-13	3.6485e-12	Down
westarC050000700	930.805	289.205	1.68603	1.36039e-13	3.6485e-12	Down
westarA070027670	423.922	83.021	2.34764	1.401e-13	3.75225e-12	Down
westarC080026290	321.851	64.7404	2.30928	1.43323e-13	3.83329e-12	Down
westarC080043060	355.164	89.2742	1.99272	1.45489e-13	3.88767e-12	Down
westarA040001080	370.96	40.0441	3.21142	1.48528e-13	3.96706e-12	Down
westarA090001340	513.018	124.264	2.04562	1.49098e-13	3.98048e-12	Down
westarC050033890	440.822	37.1445	3.56942	1.53802e-13	4.10418e-12	Down
westarC090058650	380.88	44.0609	3.11215	1.55928e-13	4.15525e-12	Down
westarC090056770	327.259	80.1375	2.0276	1.56466e-13	4.16767e-12	Down
westarC060031110	132.942	0	9.65458	1.58411e-13	4.21564e-12	Down
westarA080015970	342.243	51.0972	2.73888	1.6176e-13	4.30086e-12	Down
westarA030036010	3479.32	308.068	3.49754	1.61921e-13	4.3032e-12	Down
westarC090028250	2497.02	610.035	2.03329	1.62968e-13	4.32708e-12	Down
westarA060039230	81.3543	2.11165	5.27983	1.63608e-13	4.34212e-12	Down
westarC070021390	365.731	32.9853	3.47138	1.64055e-13	4.352e-12	Down
westarC080002260	19028.1	3177.42	2.58224	1.66392e-13	4.41199e-12	Down
westarA070036500	830.799	96.4299	3.10732	1.70427e-13	4.51488e-12	Down
westarA090028710	3010.28	1183.07	1.34732	1.7288e-13	4.57366e-12	Down
westarC030022890	156.971	0	9.89479	1.77788e-13	4.69925e-12	Down
westarC030016730	136.478	6.40291	4.43056	1.80924e-13	4.77999e-12	Down
westarC040012030	172.207	10.5005	4.01209	1.81814e-13	4.79917e-12	Down
westarC020057720	84.6719	4.47416	4.24114	1.82963e-13	4.8268e-12	Down
novel.6025	1496.56	182.195	3.03849	1.83026e-13	4.8268e-12	Down
westarA090024140	1867.31	207.683	3.16877	1.86644e-13	4.92e-12	Down
westarC020048910	129.612	13.6682	3.25474	1.89621e-13	4.9895e-12	Down
westarC060023950	616.977	129.835	2.24601	1.90733e-13	5.0165e-12	Down
novel.2788	866.175	216.093	2.00186	1.97092e-13	5.17677e-12	Down
westarA080015070	619.131	195.08	1.66511	1.99625e-13	5.2386e-12	Down
westarA080010630	6092.43	725.663	3.06971	1.9982e-13	5.24137e-12	Down
westarA030039740	284.644	32.1085	3.15204	2.00485e-13	5.25643e-12	Down
westarC010012810	4421.91	948.004	2.2217	2.00697e-13	5.25966e-12	Down
westarC040059380	1004.66	380.124	1.40144	2.01888e-13	5.28848e-12	Down
westarC050027790	811.607	191.131	2.08494	2.04357e-13	5.34809e-12	Down
westarC070054560	1288.02	263.814	2.28784	2.04438e-13	5.34809e-12	Down
westarA080028190	7711.83	994.315	2.9553	2.04578e-13	5.34937e-12	Down
westarC080041700	6599.97	1157.9	2.51097	2.05079e-13	5.36007e-12	Down
westarC090047530	404.593	64.3523	2.64874	2.14677e-13	5.60344e-12	Down
westarC090032330	105.784	5.68811	4.21893	2.15212e-13	5.6124e-12	Down
westarA060001170	180.278	26.4998	2.75657	2.17037e-13	5.65441e-12	Down
westarC030056780	467.071	22.0323	4.40226	2.17113e-13	5.65441e-12	Down
westarC020062070	577.645	23.8822	4.58744	2.17529e-13	5.66273e-12	Down
westarC080021400	4984.86	959.27	2.37757	2.17864e-13	5.66893e-12	Down
westarC070018190	287.631	37.1497	2.95272	2.21292e-13	5.75046e-12	Down
westarC010012740	157.635	25.0351	2.64773	2.23297e-13	5.79998e-12	Down
westarA090017380	439.972	70.6968	2.63848	2.26041e-13	5.86603e-12	Down
westarA030021700	97.3465	7.21686	3.7286	2.27436e-13	5.89962e-12	Down
westarA080019160	1690.27	265.711	2.66927	2.27919e-13	5.90953e-12	Down
westarC090043540	213.824	36.6086	2.54241	2.3389e-13	6.05898e-12	Down
westarC010011790	11632.5	3303.84	1.81606	2.34524e-13	6.07273e-12	Down
westarA070043070	407.59	42.3685	3.26272	2.43081e-13	6.28318e-12	Down
westarA100011290	122.789	5.43322	4.47023	2.43918e-13	6.30202e-12	Down
novel.100	309.404	23.3809	3.72424	2.52116e-13	6.49757e-12	Down
westarA080032470	183.587	33.6252	2.44048	2.52153e-13	6.49757e-12	Down
westarC070054360	2012.6	183.744	3.45359	2.59201e-13	6.66744e-12	Down
westarA020035180	132.156	17.37	2.92055	2.59604e-13	6.67489e-12	Down
westarA040006380	318.385	24.4694	3.7011	2.63362e-13	6.76853e-12	Down
westarA070025150	4079.23	629.863	2.69518	2.67895e-13	6.87898e-12	Down
westarA040021520	1270.84	67.6994	4.23106	2.70859e-13	6.949e-12	Down
westarC010041830	225.111	34.4537	2.69975	2.7348e-13	7.00702e-12	Down
westarA090057020	2353.15	405.196	2.53766	2.76023e-13	7.06908e-12	Down
westarA060015450	91.6246	0	9.12178	2.768e-13	7.08588e-12	Down
westarA070021380	1462.01	269.468	2.43965	2.82238e-13	7.21561e-12	Down
westarA040033850	213.334	0.330606	9.37584	2.83432e-13	7.24298e-12	Down
westarC040070980	775.215	126.007	2.62109	2.8671e-13	7.32355e-12	Down
westarC070041000	935.633	297.651	1.65146	2.93353e-13	7.48998e-12	Down
westarC020037880	1457.8	470.595	1.63067	2.95528e-13	7.54222e-12	Down
westarC030005210	602.629	142.615	2.07784	2.99035e-13	7.62839e-12	Down
westarA020033680	133.335	18.3421	2.84907	3.01261e-13	7.67849e-12	Down
westarA040032310	80.0508	3.49672	4.49556	3.04885e-13	7.7674e-12	Down
westarA100006720	138.59	3.16482	5.42391	3.05015e-13	7.7674e-12	Down
westarC060011970	111.362	0.870262	6.96755	3.06438e-13	7.80024e-12	Down
westarC040051560	384.022	75.5715	2.34055	3.08943e-13	7.86058e-12	Down
westarA060007300	1894.67	274.873	2.78624	3.10735e-13	7.90274e-12	Down
westarA090061270	1527.58	508.592	1.58631	3.12654e-13	7.94809e-12	Down
westarA100001110	689.523	223.127	1.62765	3.17497e-13	8.06771e-12	Down
westarC020051840	306.489	44.6805	2.78295	3.31886e-13	8.41507e-12	Down
westarC030082890	129.257	1.45044	6.44824	3.35781e-13	8.51013e-12	Down
westarC080053920	1741.75	547.562	1.66991	3.39634e-13	8.59662e-12	Down
westarA030027560	550.004	73.2238	2.9074	3.41823e-13	8.64827e-12	Down
westarA090025010	8064.01	1542.92	2.38589	3.48052e-13	8.79827e-12	Down
westarC080043520	881.634	93.402	3.23786	3.50228e-13	8.84565e-12	Down
westarA080001540	4356.73	703.363	2.63089	3.61401e-13	9.11997e-12	Down
westarA060018720	472.452	75.6424	2.64088	3.63004e-13	9.15647e-12	Down
westarC060048680	10104	1576.74	2.68008	3.69614e-13	9.31517e-12	Down
westarA030001420	1198.06	381.579	1.65019	3.73411e-13	9.40275e-12	Down
westarC090011470	3377.45	0	14.3241	3.75846e-13	9.45999e-12	Down
westarC060047000	83.0225	5.23984	3.96838	3.76319e-13	9.46783e-12	Down
westarA100022970	211.964	44.1037	2.2601	3.82967e-13	9.62268e-12	Down
westarA090008000	225.83	28.4221	2.98668	3.83181e-13	9.62392e-12	Down
westarA070014110	1331.2	214.568	2.6314	3.85315e-13	9.67336e-12	Down
westarA060045260	1199	165.501	2.85653	3.97544e-13	9.95477e-12	Down
westarC040032390	257.637	54.8291	2.22824	4.03296e-13	1.00945e-11	Down
westarC070025560	5526.98	844.603	2.71017	4.05901e-13	1.0151e-11	Down
westarA100020560	226.698	23.4987	3.28226	4.07395e-13	1.0184e-11	Down
westarC060020910	199.888	6.7269	4.88268	4.15194e-13	1.03728e-11	Down
westarC080023860	147.762	20.1401	2.8662	4.18777e-13	1.04507e-11	Down
westarC030001810	1247.08	290.943	2.09955	4.24576e-13	1.05819e-11	Down
westarC020005110	546.456	79.0028	2.78649	4.26366e-13	1.06219e-11	Down
westarC010021020	406.036	76.1273	2.4143	4.34721e-13	1.08117e-11	Down
westarA050033250	938.213	247.125	1.9233	4.35871e-13	1.08357e-11	Down
westarA020003290	128.708	1.22831	6.74296	4.55645e-13	1.13128e-11	Down
westarA070040690	788.741	164.21	2.26267	4.57116e-13	1.13445e-11	Down
westarC040039030	134.303	14.132	3.24105	4.63448e-13	1.14871e-11	Down
westarC060044700	340.214	14.9515	4.52045	4.73038e-13	1.17198e-11	Down
westarC010042880	715.536	194.776	1.87606	4.74388e-13	1.17483e-11	Down
westarC040017700	5353.3	1701.06	1.65413	4.76446e-13	1.17943e-11	Down
westarA090008110	81.2833	4.19715	4.27899	4.82871e-13	1.19432e-11	Down
westarA090024930	1403.15	309.7	2.1797	4.8962e-13	1.2105e-11	Down
westarC090056420	402.977	71.6241	2.48802	4.97011e-13	1.22774e-11	Down
westarC090070010	178.135	32.5643	2.45198	5.08649e-13	1.25596e-11	Down
westarC020007950	251.071	43.303	2.53676	5.15973e-13	1.2735e-11	Down
novel.838	4692.71	662.693	2.82417	5.19391e-13	1.2814e-11	Down
westarC040051350	433.625	30.8489	3.81579	5.21633e-13	1.28639e-11	Down
westarC080014140	514.5	73.8604	2.80052	5.24447e-13	1.29224e-11	Down
westarA020023980	103.585	0	9.29421	5.25925e-13	1.29533e-11	Down
westarC020009400	212.116	50.5223	2.06597	5.29414e-13	1.30338e-11	Down
westarA080011220	371.631	55.1387	2.74788	5.30167e-13	1.30468e-11	Down
westarC040046580	697.709	93.0006	2.90537	5.35517e-13	1.31674e-11	Down
westarC090024810	604.411	101.888	2.56557	5.36717e-13	1.31914e-11	Down
westarA090006590	1231.81	209.209	2.55731	5.40489e-13	1.32785e-11	Down
westarA080030000	1400.99	259.361	2.43348	5.44911e-13	1.33703e-11	Down
westarA060004370	665.243	100.723	2.72268	5.47611e-13	1.34253e-11	Down
westarA090028270	1919.21	299.631	2.67952	5.53803e-13	1.35714e-11	Down
westarC060040000	142.691	0.620693	7.89921	5.5894e-13	1.36916e-11	Down
westarA050004970	208.451	47.9195	2.1192	5.66928e-13	1.38756e-11	Down
westarC010013760	90.9169	4.44932	4.34776	5.73837e-13	1.40271e-11	Down
westarA050035040	754.207	138.723	2.44329	5.75783e-13	1.40688e-11	Down
westarC060025260	1265.79	219.697	2.52647	5.81687e-13	1.41953e-11	Down
westarUncluster0044700	453.692	40.7629	3.47835	5.82106e-13	1.41996e-11	Down
westarA050030100	489.309	37.7494	3.69375	5.92045e-13	1.4436e-11	Down
westarC030016430	478.312	145.78	1.71302	5.96207e-13	1.45315e-11	Down
westarC080047460	153.24	2.07113	6.2016	5.97307e-13	1.45505e-11	Down
westarC050049750	390.461	53.9318	2.85665	5.97486e-13	1.45505e-11	Down
westarC080031200	720.752	167.355	2.10457	6.23905e-13	1.51749e-11	Down
westarC090022170	2042.08	389.659	2.3897	6.29948e-13	1.53092e-11	Down
westarC040059050	1000.62	4.20751	7.87433	6.30469e-13	1.53155e-11	Down
westarA030046020	317.544	50.6845	2.64618	6.30864e-13	1.53187e-11	Down
westarA100025830	448.54	61.1879	2.87428	6.32102e-13	1.53407e-11	Down
westarA060027960	252.83	0.290087	9.62133	6.32295e-13	1.53407e-11	Down
westarC050051340	424.864	64.7589	2.71135	6.40152e-13	1.55121e-11	Down
westarC060045910	365.606	45.1194	3.01956	6.49066e-13	1.57081e-11	Down
westarC030078450	130.253	4.44672	4.8691	6.49574e-13	1.57081e-11	Down
westarC010011700	256.484	45.2799	2.49882	6.49852e-13	1.57081e-11	Down
westarC040052940	763.814	99.8377	2.93559	6.51675e-13	1.57457e-11	Down
novel.3829	293.11	34.4175	3.09243	6.62246e-13	1.59945e-11	Down
westarA090035780	108.362	10.0486	3.44296	6.65579e-13	1.60684e-11	Down
westarC020021140	931.61	246.718	1.91727	6.78577e-13	1.63619e-11	Down
westarC060009890	1046.22	233.328	2.16464	6.82108e-13	1.64345e-11	Down
westarC090005350	658.272	216.289	1.6043	6.8215e-13	1.64345e-11	Down
westarC080058350	316.564	33.1797	3.24773	6.84575e-13	1.64862e-11	Down
westarA030042600	111.964	7.24431	3.92987	6.89505e-13	1.6598e-11	Down
westarC070034790	209.146	32.3448	2.68637	7.01502e-13	1.68799e-11	Down
westarA070042850	329.769	30.4894	3.43724	7.0804e-13	1.70162e-11	Down
westarA010028680	70.2159	3.39485	4.40843	7.08685e-13	1.70247e-11	Down
westarA070045900	1324.02	87.3739	3.92445	7.25268e-13	1.74017e-11	Down
westarC020019400	616.643	152.036	2.01802	7.36386e-13	1.76612e-11	Down
westarC050030230	1013.41	137.869	2.87763	7.49557e-13	1.79624e-11	Down
novel.4376	300.258	37.1103	3.01205	7.50596e-13	1.79799e-11	Down
westarA050030110	132.717	0	9.65248	7.538e-13	1.80483e-11	Down
westarC030071540	5392.28	701.922	2.94143	7.54067e-13	1.80483e-11	Down
westarC030048690	248.982	24.5374	3.34381	7.54638e-13	1.80545e-11	Down
westarA040015050	469.972	56.076	3.06722	7.71119e-13	1.84263e-11	Down
westarC020028260	87.0561	0.951299	6.59811	7.86664e-13	1.879e-11	Down
westarA100000480	668.023	107.153	2.6379	7.96432e-13	1.90156e-11	Down
westarC010009550	482.494	54.7759	3.1389	8.15455e-13	1.9446e-11	Down
westarA090015870	344.211	36.0024	3.25597	8.35722e-13	1.99131e-11	Down
novel.2687	2424.75	276.725	3.13131	8.47838e-13	2.01935e-11	Down
westarA050031180	881.121	191.431	2.20234	8.56712e-13	2.03883e-11	Down
westarA060029110	767.049	175.47	2.12884	8.85766e-13	2.10626e-11	Down
westarC020063410	82.9473	4.7917	4.11538	8.9489e-13	2.12623e-11	Down
westarA010002430	101.856	7.2091	3.82354	9.21264e-13	2.18627e-11	Down
westarC010026000	2758.62	758.198	1.86306	9.24206e-13	2.19232e-11	Down
westarC050014070	176.666	25.7133	2.775	9.30074e-13	2.20534e-11	Down
westarC090051680	980.218	183.507	2.41732	9.31629e-13	2.20814e-11	Down
westarC010017900	160.57	10.5281	3.9202	9.34078e-13	2.21305e-11	Down
westarA030013340	116.782	9.86041	3.56493	9.35493e-13	2.2155e-11	Down
westarA060015850	193.027	14.4613	3.7334	9.42134e-13	2.22943e-11	Down
westarUncluster0021460	158.168	17.6393	3.17328	9.61735e-13	2.27397e-11	Down
westarC090059590	667.709	172.244	1.95479	9.87908e-13	2.33302e-11	Down
westarA040012320	122849	17349.5	2.82393	9.99279e-13	2.35798e-11	Down
westarA090024860	350.781	56.3215	2.6356	1.00264e-12	2.36401e-11	Down
westarC030038830	7158.17	807.46	3.14813	1.03832e-12	2.4432e-11	Down
westarC060045190	870.601	212.845	2.03153	1.04533e-12	2.4587e-11	Down
westarC050026630	108.561	8.9614	3.59886	1.06832e-12	2.51171e-11	Down
westarC040060070	434.25	85.8599	2.33915	1.07642e-12	2.52677e-11	Down
westarC050053980	1592.91	374.117	2.09027	1.08976e-12	2.55705e-11	Down
westarA100021410	209.041	29.619	2.81488	1.12209e-12	2.63079e-11	Down
westarA100018940	1328.23	200.632	2.72662	1.12262e-12	2.63099e-11	Down
westarC060030390	311.431	30.1484	3.37121	1.1589e-12	2.71058e-11	Down
westarC070020270	342.758	44.5573	2.94145	1.16595e-12	2.72594e-11	Down
westarA080029440	1868.55	565.297	1.72445	1.17384e-12	2.74112e-11	Down
westarC060047410	472.811	129.852	1.86204	1.1743e-12	2.74112e-11	Down
westarC040062530	106.168	7.62591	3.78726	1.18088e-12	2.75538e-11	Down
westarC040066210	635.073	100.689	2.65878	1.2486e-12	2.9076e-11	Down
westarC070006790	442.709	33.1995	3.73556	1.25723e-12	2.92537e-11	Down
westarA030019790	546.335	158.838	1.78104	1.2597e-12	2.92878e-11	Down
westarA060026230	294.957	39.678	2.89092	1.29789e-12	3.01162e-11	Down
westarA100019430	1959.89	484.707	2.01548	1.2979e-12	3.01162e-11	Down
westarA030016380	98.1225	0	9.21606	1.30752e-12	3.03274e-11	Down
westarC020002530	231.462	26.4871	3.13311	1.34686e-12	3.1141e-11	Down
westarC090060150	219.801	49.4875	2.14957	1.35173e-12	3.12265e-11	Down
westarA010016310	675.145	76.2955	3.14246	1.35215e-12	3.12265e-11	Down
westarA060047230	202.911	13.9373	3.86009	1.35921e-12	3.1377e-11	Down
westarA050030290	255.738	73.2655	1.80124	1.36667e-12	3.1537e-11	Down
westarA090053640	276.798	24.9685	3.46879	1.37102e-12	3.16249e-11	Down
westarC020005580	879.4	177.802	2.30817	1.39754e-12	3.22238e-11	Down
westarC030045990	239.56	43.8254	2.44519	1.40372e-12	3.23535e-11	Down
westarA040004650	964.657	150.872	2.67634	1.40833e-12	3.24471e-11	Down
westarA100024700	765.321	167.249	2.19305	1.42706e-12	3.28527e-11	Down
westarC050039910	3086.29	295.201	3.38614	1.44612e-12	3.32785e-11	Down
westarA030015480	569.191	1.66209	8.37631	1.45625e-12	3.34982e-11	Down
westarA100031650	91.5552	1.16035	6.27277	1.45937e-12	3.3557e-11	Down
westarA060007450	419.945	115.952	1.85663	1.52836e-12	3.50606e-11	Down
westarA090007360	1594.29	378.831	2.0724	1.54624e-12	3.54569e-11	Down
westarC090006420	170.168	0.277014	9.0493	1.55239e-12	3.55839e-11	Down
westarA060043440	505.386	54.4314	3.22029	1.6054e-12	3.67272e-11	Down
westarA090003590	482.487	125.675	1.93849	1.60917e-12	3.67846e-11	Down
westarC050001130	677.85	73.1414	3.21047	1.61135e-12	3.68201e-11	Down
westarC030071670	4450.09	482.127	3.20633	1.61212e-12	3.68233e-11	Down
westarA060006490	78.6112	1.71438	5.47114	1.61588e-12	3.68948e-11	Down
westarA030023780	201.086	30.8175	2.70927	1.64634e-12	3.7561e-11	Down
westarA050034410	465.337	128.025	1.85915	1.65094e-12	3.76513e-11	Down
westarA030013420	2293.23	316.479	2.85721	1.66534e-12	3.79647e-11	Down
westarA050003240	104.179	9.98067	3.39268	1.67204e-12	3.81027e-11	Down
westarA060007370	1001.73	243.312	2.04109	1.67737e-12	3.82092e-11	Down
westarA070041070	474.584	123.095	1.94573	1.68231e-12	3.83069e-11	Down
westarA050005020	125.637	15.9143	2.97498	1.69194e-12	3.85111e-11	Down
westarA020022660	226.705	16.5324	3.77315	1.69778e-12	3.86142e-11	Down
westarA010041880	555.417	126.125	2.14016	1.70805e-12	3.88326e-11	Down
westarA010015790	1528.18	355.306	2.10427	1.71516e-12	3.89725e-11	Down
westarA020017940	192.547	24.0265	3.0034	1.73227e-12	3.93222e-11	Down
westarA040031720	69.7466	2.13909	5.05283	1.73816e-12	3.94406e-11	Down
westarA040008350	741.307	47.2168	3.97454	1.74984e-12	3.96749e-11	Down
westarA070014120	71.1651	2.38866	4.89746	1.76691e-12	4.00307e-11	Down
westarC070022870	267.864	47.4661	2.49551	1.76965e-12	4.00774e-11	Down
westarUncluster0039880	616.125	206.179	1.57787	1.78358e-12	4.03773e-11	Down
westarA070029240	105.322	3.53724	4.88534	1.85524e-12	4.19347e-11	Down
westarC020006210	212.056	54.449	1.95861	1.85964e-12	4.20178e-11	Down
westarC040052260	149.129	30.2685	2.29728	1.91502e-12	4.32523e-11	Down
westarC070018760	207.212	44.3704	2.22168	1.92997e-12	4.35731e-11	Down
westarC020060440	609.201	184.994	1.71967	1.98269e-12	4.47117e-11	Down
westarC010045380	199.158	44.4463	2.16396	1.99306e-12	4.49283e-11	Down
novel.4788	420.75	68.5457	2.6165	2.00679e-12	4.52204e-11	Down
westarC070035360	2750.58	1017.15	1.43543	2.02034e-12	4.55082e-11	Down
westarA010039600	148.119	0.330606	8.84878	2.06068e-12	4.63812e-11	Down
westarA020037070	117.076	9.06859	3.69857	2.07139e-12	4.65863e-11	Down
westarC080008090	2367.84	561.862	2.07536	2.08135e-12	4.67745e-11	Down
westarA010017680	67.9854	3.31382	4.3674	2.08864e-12	4.69202e-11	Down
westarA020031660	1031.27	220.617	2.22494	2.09876e-12	4.71295e-11	Down
novel.635	253.995	9.98196	4.67393	2.10337e-12	4.72123e-11	Down
westarA050009370	99.2609	14.5724	2.76581	2.10406e-12	4.72123e-11	Down
westarA090020660	151.922	0.661211	7.97684	2.11955e-12	4.75252e-11	Down
westarA020013580	196.469	13.0996	3.89603	2.14628e-12	4.80675e-11	Down
westarC040051490	417.553	52.311	2.99172	2.14855e-12	4.80998e-11	Down
westarC090062750	97.5543	0	9.20759	2.15475e-12	4.82202e-11	Down
westarA090011500	103.004	0.844116	6.85861	2.22279e-12	4.96859e-11	Down
westarC090028370	151.795	11.7446	3.68302	2.24555e-12	5.01372e-11	Down
westarC050026570	1960.16	500.571	1.96856	2.29957e-12	5.13042e-11	Down
westarA010024330	2407.65	527.653	2.19008	2.33853e-12	5.21535e-11	Down
westarUncluster0052460	185.032	36.8372	2.32299	2.35312e-12	5.24589e-11	Down
westarC030053090	122.492	9.94791	3.60988	2.36208e-12	5.26386e-11	Down
westarA090001760	1863.58	392.457	2.24761	2.36905e-12	5.27739e-11	Down
westarA010000270	8670.06	1800.63	2.26752	2.38591e-12	5.31293e-11	Down
westarA100031140	2097.78	788.976	1.4109	2.39508e-12	5.33132e-11	Down
westarA050034450	153.864	25.8531	2.5648	2.39713e-12	5.33384e-11	Down
westarA040012780	2067.51	681.12	1.60214	2.41202e-12	5.36086e-11	Down
westarA040000420	7001.23	657.322	3.41299	2.42473e-12	5.38707e-11	Down
westarC090036340	1981.83	283.912	2.8033	2.43755e-12	5.41348e-11	Down
westarC030069770	176.633	30.4854	2.53274	2.48535e-12	5.51756e-11	Down
westarC060046310	582.823	109.552	2.4128	2.50825e-12	5.56417e-11	Down
westarA030010400	194.403	21.3645	3.17707	2.524e-12	5.59699e-11	Down
westarA080027190	926.803	332.053	1.48067	2.52872e-12	5.60384e-11	Down
westarA050008490	657.729	157.11	2.06574	2.54867e-12	5.64527e-11	Down
westarC070053910	418.108	125.544	1.73434	2.55195e-12	5.6504e-11	Down
westarC080056080	2203.46	836.759	1.39704	2.55681e-12	5.65902e-11	Down
westarC050019200	716.981	211.758	1.75854	2.57822e-12	5.70425e-11	Down
westarC060040230	146.824	0.567102	7.95174	2.59501e-12	5.73923e-11	Down
westarA060037820	2429.3	524.438	2.21165	2.60717e-12	5.76395e-11	Down
westarA090058950	1221.86	222.637	2.456	2.61591e-12	5.78108e-11	Down
westarC080005520	1807.57	465.588	1.95696	2.61975e-12	5.78738e-11	Down
westarC020065400	1806.81	619.362	1.54488	2.66198e-12	5.87182e-11	Down
westarA100025120	1096.47	174.106	2.65505	2.7527e-12	6.05366e-11	Down
westarA080003070	3005.71	428.866	2.80901	2.79528e-12	6.14039e-11	Down
westarC070046230	159.221	0.330606	8.95322	2.79968e-12	6.14773e-11	Down
westarA050023980	117.556	15.2021	2.93809	2.85656e-12	6.26793e-11	Down
westarA010002090	93.9842	0	9.15357	2.90914e-12	6.37613e-11	Down
westarA020005740	78.4615	4.21022	4.22783	2.96246e-12	6.49057e-11	Down
novel.3935	109.795	0	9.3784	2.97272e-12	6.51062e-11	Down
westarC050009160	1998.25	512.014	1.96456	3.00736e-12	6.58401e-11	Down
westarC030040710	1330.3	143.811	3.21138	3.03934e-12	6.64904e-11	Down
westarC030054430	1415.62	389.44	1.86103	3.08662e-12	6.73737e-11	Down
westarC030032410	222.972	29.4923	2.9141	3.1023e-12	6.76655e-11	Down
westarA040019500	433.013	135.329	1.67936	3.15814e-12	6.8781e-11	Down
westarC010009090	2764.05	487.29	2.50412	3.25135e-12	7.06794e-11	Down
westarC010000960	450.862	43.674	3.36635	3.30889e-12	7.18236e-11	Down
westarA060033760	153.066	24.204	2.65551	3.35023e-12	7.26669e-11	Down
westarA090061730	2490.98	791.565	1.65364	3.38782e-12	7.34552e-11	Down
westarA030016300	2335.44	714.797	1.70815	3.41276e-12	7.39604e-11	Down
westarC020059100	763.851	77.0026	3.31007	3.41365e-12	7.39604e-11	Down
westarA070046780	77.4066	8.0114	3.26887	3.45489e-12	7.47431e-11	Down
westarC070053800	185.573	14.9748	3.62427	3.48317e-12	7.52993e-11	Down
westarA100017370	235.732	36.5851	2.68686	3.48544e-12	7.53204e-11	Down
westarC030015650	78.3954	1.45044	5.7284	3.51132e-12	7.58519e-11	Down
westarA100012690	1675.85	237.17	2.82091	3.52274e-12	7.60705e-11	Down
westarA080023240	9521.09	1001.85	3.24844	3.53557e-12	7.63194e-11	Down
westarC080019540	1616.82	249.779	2.69454	3.54514e-12	7.64695e-11	Down
westarA010014200	2751.91	465.963	2.56226	3.56177e-12	7.67717e-11	Down
westarA050023210	3311.62	350.139	3.2415	3.56352e-12	7.6781e-11	Down
westarC050033220	316.345	40.0702	2.98113	3.58818e-12	7.72839e-11	Down
westarA050030340	1272.62	189.248	2.74922	3.7036e-12	7.96819e-11	Down
westarA070046040	7405.82	2249.79	1.71888	3.71155e-12	7.97942e-11	Down
westarA020038130	362.099	50.686	2.83837	3.71742e-12	7.9891e-11	Down
westarC030020970	294.331	52.0789	2.50032	3.73766e-12	8.02965e-11	Down
westarC040024760	157.513	4.67144	5.06462	3.82693e-12	8.21842e-11	Down
westarA090014310	919.606	208.987	2.13792	3.87364e-12	8.31568e-11	Down
westarC020060540	352.963	71.0354	2.31576	3.89412e-12	8.35658e-11	Down
westarA040029210	134.944	0	9.67669	3.90747e-12	8.38214e-11	Down
westarC030003080	235.961	40.1549	2.5485	3.9294e-12	8.42302e-11	Down
westarA020017920	370.656	69.0515	2.42211	3.9434e-12	8.44994e-11	Down
westarA070044990	623.677	48.6054	3.6797	3.95146e-12	8.46412e-11	Down
westarC070053120	234.048	39.2846	2.56847	3.96416e-12	8.4882e-11	Down
westarA100028120	137.789	1.42429	6.55193	3.99313e-12	8.54398e-11	Down
westarC070045400	107.883	12.6815	3.08145	4.06856e-12	8.70219e-11	Down
westarC050002640	1142.44	253.423	2.17264	4.11682e-12	8.79899e-11	Down
westarC010019930	22669	2936.46	2.94854	4.17646e-12	8.91995e-11	Down
westarC080034060	751.848	275.23	1.44902	4.19923e-12	8.9653e-11	Down
westarC040035480	336.857	68.9143	2.287	4.23714e-12	9.03965e-11	Down
westarA080013890	419.847	91.3504	2.19896	4.33144e-12	9.23746e-11	Down
westarC010017670	423.021	15.8086	4.74145	4.35144e-12	9.27336e-11	Down
westarA090009950	634.927	221.008	1.52203	4.36786e-12	9.30157e-11	Down
westarC050040910	231.496	25.0808	3.19846	4.37408e-12	9.31142e-11	Down
westarC060046590	1131.11	234.229	2.27152	4.38918e-12	9.34018e-11	Down
westarA090046000	234.323	65.8828	1.82976	4.39222e-12	9.34325e-11	Down
westarA010008580	146.297	15.2648	3.24687	4.41751e-12	9.39021e-11	Down
westarA010002850	446.177	141.691	1.65246	4.41971e-12	9.39149e-11	Down
westarC070045880	3300.61	695.757	2.24601	4.42266e-12	9.39435e-11	Down
westarC030077670	357.22	72.4543	2.30205	4.43747e-12	9.42238e-11	Down
westarC010021460	748.525	162.609	2.2014	4.50034e-12	9.54427e-11	Down
westarC030035390	733.749	145.465	2.33447	4.52978e-12	9.59978e-11	Down
westarA010010610	90.4989	7.65997	3.58009	4.57365e-12	9.67992e-11	Down
westarC030003010	327.604	17.5738	4.2149	4.58125e-12	9.69251e-11	Down
westarUncluster0064550	144.911	10.2328	3.82669	4.7454e-12	1.00196e-10	Down
westarC050004660	82.4089	1.14728	6.11945	4.74639e-12	1.00196e-10	Down
westarA060003690	9943.37	1723.97	2.52806	4.78354e-12	1.00907e-10	Down
westarC050038620	4184.04	971.301	2.10666	4.78499e-12	1.00907e-10	Down
westarC070033180	2474.91	1052.31	1.23396	4.91551e-12	1.03574e-10	Down
westarA090016520	169.38	36.7718	2.1981	4.9179e-12	1.03574e-10	Down
novel.3634	2672	469.529	2.50856	4.91853e-12	1.03574e-10	Down
westarC050009380	86.6495	2.8539	4.97797	4.9413e-12	1.04016e-10	Down
westarC030014850	2077.11	408.092	2.3477	4.96138e-12	1.04364e-10	Down
westarC060034890	488.512	117.859	2.04957	5.01974e-12	1.05516e-10	Down
westarA090043690	298.62	41.8448	2.83782	5.04028e-12	1.05909e-10	Down
westarC020017190	28638.8	8632.86	1.73007	5.05019e-12	1.06079e-10	Down
westarA030000810	434.221	101.089	2.10001	5.12035e-12	1.07327e-10	Down
westarC020048270	1866.52	563.257	1.72773	5.12059e-12	1.07327e-10	Down
westarA070023910	553.521	185.277	1.57909	5.1353e-12	1.07571e-10	Down
westarC030086360	583.143	154.438	1.91485	5.13589e-12	1.07571e-10	Down
westarA080029780	809.195	183.263	2.14242	5.15905e-12	1.08017e-10	Down
westarA070009260	287.919	38.711	2.89538	5.16107e-12	1.08021e-10	Down
westarA050012490	4057.81	1495.73	1.43977	5.17786e-12	1.08256e-10	Down
westarC040042380	457.207	72.5195	2.65563	5.19795e-12	1.08637e-10	Down
westarA090034570	1444.97	211.409	2.77341	5.23084e-12	1.09225e-10	Down
westarC030039760	2063.43	679.055	1.60361	5.23168e-12	1.09225e-10	Down
westarA050040450	63.1868	3.93451	4.0225	5.28583e-12	1.10291e-10	Down
westarC060037470	1282.41	289.028	2.14881	5.2865e-12	1.10291e-10	Down
westarC080026000	285.22	38.7318	2.87367	5.31813e-12	1.10911e-10	Down
westarA040023290	157.518	0.580175	8.04997	5.35907e-12	1.11685e-10	Down
westarA090018770	159.803	13.6185	3.54779	5.47955e-12	1.14034e-10	Down
westarA080027110	397.41	47.8841	3.04948	5.53445e-12	1.15095e-10	Down
westarUncluster0007710	81.7485	6.12318	3.72742	5.57401e-12	1.15876e-10	Down
westarA060032230	119.984	22.7144	2.39719	5.81727e-12	1.20719e-10	Down
westarC030069710	1014.49	114.423	3.14795	5.86343e-12	1.21633e-10	Down
westarC090008790	181.428	34.6969	2.38552	5.87404e-12	1.2181e-10	Down
westarC040041130	1163.86	335.078	1.79594	5.99455e-12	1.24221e-10	Down
westarC030008210	424.961	140.302	1.60077	6.02752e-12	1.24828e-10	Down
westarC040068060	1392.07	220.648	2.65639	6.05883e-12	1.25376e-10	Down
westarC030019170	524.761	62.9571	3.05862	6.09319e-12	1.26042e-10	Down
westarC080046560	249.381	48.9791	2.34339	6.1262e-12	1.26613e-10	Down
novel.4175	80.5086	7.24431	3.45354	6.12695e-12	1.26613e-10	Down
westarA080008100	25754.7	3097.38	3.05573	6.12727e-12	1.26613e-10	Down
westarA070024310	186.315	36.1865	2.35956	6.25415e-12	1.29098e-10	Down
westarC010036640	1272.73	484.906	1.39274	6.26413e-12	1.29258e-10	Down
westarA060000980	764.972	210.873	1.85795	6.3024e-12	1.30002e-10	Down
westarA030021910	4323.12	755.092	2.5175	6.73887e-12	1.38859e-10	Down
westarC020025990	89.6698	0	9.08876	6.75812e-12	1.39206e-10	Down
westarA070011890	72.1341	1.71568	5.34879	6.79125e-12	1.39839e-10	Down
westarC030044760	317.661	89.5496	1.82423	6.8657e-12	1.41273e-10	Down
westarA040032250	324.432	93.0243	1.80122	6.90976e-12	1.4213e-10	Down
westarA070017940	1862.78	431.143	2.11122	6.91804e-12	1.422e-10	Down
westarA050019840	146.541	13.6041	3.4252	6.94727e-12	1.42701e-10	Down
westarA030029720	126.535	0.290087	8.62146	6.99026e-12	1.43483e-10	Down
westarA060017420	387.079	85.4899	2.17838	7.02749e-12	1.44146e-10	Down
westarA080023040	1063.55	368.81	1.5286	7.15082e-12	1.4647e-10	Down
westarC080041260	159.046	20.3754	2.95879	7.19049e-12	1.47231e-10	Down
westarC040069650	348.817	93.8828	1.89233	7.48111e-12	1.52968e-10	Down
westarA020020080	154.64	25.1423	2.61523	7.54634e-12	1.54194e-10	Down
westarC080031630	69.5197	1.5184	5.5378	7.61845e-12	1.55613e-10	Down
westarA100002090	1719.31	210.665	3.02817	7.63998e-12	1.55998e-10	Down
westarA090010290	3626.25	0	14.4266	7.73088e-12	1.57744e-10	Down
westarC030078480	154.331	15.5889	3.30347	7.73612e-12	1.57755e-10	Down
westarC050050710	156.654	12.9663	3.57981	7.76154e-12	1.58205e-10	Down
westarA090052880	6446.02	431.979	3.89945	7.77318e-12	1.58387e-10	Down
westarC070027410	912.225	223.512	2.02852	7.87553e-12	1.60361e-10	Down
westarC040045710	92781.3	14052.7	2.72299	7.91097e-12	1.61026e-10	Down
westarC040012960	1341.96	342.64	1.96978	7.9398e-12	1.61557e-10	Down
westarC090031690	215.761	35.204	2.61416	7.95226e-12	1.61754e-10	Down
westarA050039810	651.872	168.085	1.95333	7.96521e-12	1.61961e-10	Down
westarC080034160	283.092	29.2728	3.27013	8.04065e-12	1.63438e-10	Down
novel.2010	206.053	18.7589	3.44702	8.19527e-12	1.6635e-10	Down
westarA090035050	548.293	61.2508	3.1633	8.21325e-12	1.66657e-10	Down
westarC070052110	129.489	15.4597	3.07436	8.22448e-12	1.66827e-10	Down
westarA030005720	95.5844	7.23395	3.72906	8.23131e-12	1.66908e-10	Down
westarA030027520	283.686	83.4448	1.76553	8.24069e-12	1.6704e-10	Down
westarC080027890	3036.32	921.508	1.72011	8.27478e-12	1.67673e-10	Down
westarA010002450	74.7251	3.6927	4.29883	8.51963e-12	1.72575e-10	Down
westarA030023300	253.754	52.1075	2.28347	8.59562e-12	1.73933e-10	Down
westarA030003360	3581.41	1336.52	1.42199	8.67632e-12	1.75506e-10	Down
westarC080039170	161.258	3.272	5.62024	8.69483e-12	1.75819e-10	Down
westarC040036010	1083.98	151.858	2.83438	8.70317e-12	1.75927e-10	Down
westarA100020920	159.655	12.1393	3.71327	8.90792e-12	1.79942e-10	Down
westarA030050820	237.683	66.5701	1.83716	8.96767e-12	1.81024e-10	Down
westarC060039870	1127.68	142.54	2.98366	9.0176e-12	1.81906e-10	Down
westarA100020810	2091.47	222.884	3.22994	9.09534e-12	1.83348e-10	Down
westarA090022990	2143.13	784.375	1.45026	9.11279e-12	1.83626e-10	Down
westarC030035720	159.182	0.910781	7.46829	9.33215e-12	1.87863e-10	Down
westarC050040460	92.5312	0	9.13119	9.38017e-12	1.88611e-10	Down
westarA070023350	2388.73	662.205	1.8507	9.38199e-12	1.88611e-10	Down
westarA090011530	134.177	5.121	4.71822	9.38222e-12	1.88611e-10	Down
westarA090015820	1775.54	398.034	2.15697	9.4002e-12	1.88843e-10	Down
westarA090035560	11535.4	1485.52	2.95703	9.5708e-12	1.92138e-10	Down
westarC050030780	1735.73	230.949	2.91021	9.60215e-12	1.92702e-10	Down
novel.6138	232.233	44.271	2.38609	9.68065e-12	1.9421e-10	Down
westarC050002160	1768.24	291.954	2.5984	9.78073e-12	1.96151e-10	Down
westarA080027820	153.569	16.854	3.19979	9.82196e-12	1.9691e-10	Down
westarC020001460	912.114	148.438	2.61857	9.96486e-12	1.99707e-10	Down
westarC070053060	1426.73	197.884	2.85028	1.00743e-11	2.01832e-10	Down
westarC050051980	781.531	151.451	2.3675	1.01796e-11	2.0387e-10	Down
westarC030057430	241.308	11.2272	4.42248	1.02083e-11	2.04375e-10	Down
westarA020004780	68.553	4.31469	3.95871	1.02398e-11	2.04937e-10	Down
westarA020007520	437.401	71.9391	2.60138	1.03022e-11	2.06114e-10	Down
westarA100001980	1096.9	264.773	2.05059	1.0414e-11	2.08196e-10	Down
westarA060044420	3826.94	609.278	2.65099	1.04169e-11	2.08196e-10	Down
westarA050009520	667.661	181.652	1.87832	1.05012e-11	2.09737e-10	Down
westarC010006450	712.992	165.125	2.11045	1.05112e-11	2.09866e-10	Down
westarC020020120	247.495	44.1676	2.47918	1.07252e-11	2.13992e-10	Down
westarC060021440	2067.4	467.67	2.14443	1.08021e-11	2.1538e-10	Down
westarC030056800	1759.35	440.459	1.99759	1.08594e-11	2.16227e-10	Down
westarC070043670	468.456	102.676	2.19042	1.09103e-11	2.17167e-10	Down
westarA020042010	398.254	66.3141	2.58986	1.09813e-11	2.18284e-10	Down
westarC010006760	141.993	18.9119	2.90218	1.10865e-11	2.20299e-10	Down
westarC040044030	5088.01	1191.01	2.09488	1.12904e-11	2.2397e-10	Down
westarA050018190	641.837	96.7874	2.72795	1.14052e-11	2.26172e-10	Down
westarC020052720	136.182	11.1449	3.61448	1.14278e-11	2.26543e-10	Down
westarA070008790	695.822	139.839	2.31471	1.14954e-11	2.27806e-10	Down
westarA100022300	826.529	174.307	2.24604	1.15747e-11	2.29299e-10	Down
westarC060025570	14792.2	2664.76	2.47277	1.15804e-11	2.29335e-10	Down
westarA040007310	826.999	235.87	1.81029	1.16012e-11	2.29608e-10	Down
westarA010042030	447.457	80.6755	2.46978	1.16783e-11	2.3104e-10	Down
westarC040063240	682.436	104.194	2.711	1.17894e-11	2.33001e-10	Down
westarA010011300	101.45	8.86859	3.50812	1.21705e-11	2.40128e-10	Down
westarA040001570	9485.81	1711.64	2.47045	1.22135e-11	2.40895e-10	Down
westarA030046000	99.2305	4.76425	4.37772	1.23047e-11	2.4253e-10	Down
westarA020025420	3961.95	1268.4	1.64354	1.2376e-11	2.43689e-10	Down
westarC060037630	959.043	185.955	2.36678	1.25478e-11	2.4674e-10	Down
novel.2201	273.857	66.4993	2.03786	1.26105e-11	2.47888e-10	Down
westarC060038890	3189.14	1064.85	1.58246	1.26347e-11	2.48282e-10	Down
westarA020032280	692.088	62.6181	3.46258	1.28348e-11	2.51876e-10	Down
novel.3086	74.6998	0	8.82188	1.29171e-11	2.53236e-10	Down
westarC090070840	103.983	6.45119	3.99918	1.29586e-11	2.53965e-10	Down
westarC050024640	299.343	31.7177	3.23812	1.31183e-11	2.56923e-10	Down
westarA040021700	89.1109	3.66655	4.55784	1.32972e-11	2.60339e-10	Down
westarA040004250	3027.96	533.578	2.50462	1.3353e-11	2.61344e-10	Down
westarA090046100	1870.15	483.407	1.95187	1.33867e-11	2.619e-10	Down
westarA050005310	737.294	43.0403	4.09804	1.33904e-11	2.619e-10	Down
westarA050027880	241.056	69.344	1.79372	1.34772e-11	2.63509e-10	Down
westarC060044940	1237.43	358.733	1.78624	1.34959e-11	2.63787e-10	Down
westarC060041320	876.808	90.8883	3.27082	1.36268e-11	2.66169e-10	Down
westarC090051120	729.458	222.06	1.71468	1.36571e-11	2.66583e-10	Down
novel.4979	641.057	117.321	2.45007	1.38164e-11	2.69603e-10	Down
westarC080046800	93.0271	5.04257	4.19928	1.38678e-11	2.70425e-10	Down
westarC070055700	379.945	103.342	1.87753	1.39152e-11	2.71259e-10	Down
novel.5221	103.896	9.65136	3.43952	1.43291e-11	2.7914e-10	Down
westarC060020600	1144.78	293.848	1.96255	1.44294e-11	2.80908e-10	Down
westarA020043630	78.8478	3.44313	4.48237	1.44852e-11	2.81899e-10	Down
westarA050010600	82.3997	0	8.96359	1.45127e-11	2.82342e-10	Down
westarC090061870	549.873	38.6243	3.82586	1.46136e-11	2.8421e-10	Down
westarC050014780	306.07	58.2277	2.39137	1.5085e-11	2.92956e-10	Down
westarC070015450	109.437	1.16165	6.52995	1.50884e-11	2.92956e-10	Down
westarC090063310	327.985	43.3261	2.91456	1.51327e-11	2.9372e-10	Down
westarC060046880	803.858	285.276	1.49309	1.53039e-11	2.9665e-10	Down
westarA090046820	232.695	20.156	3.5309	1.54048e-11	2.98407e-10	Down
westarC090007580	1224.97	416.419	1.55753	1.5468e-11	2.99532e-10	Down
westarC020000230	3713.33	970.817	1.93541	1.54831e-11	2.99726e-10	Down
westarC010001550	69.5256	5.95335	3.54312	1.56235e-11	3.02344e-10	Down
novel.6063	311.207	47.6854	2.70123	1.56372e-11	3.02509e-10	Down
westarA030015960	1122.73	269.463	2.05812	1.56515e-11	3.02685e-10	Down
westarC010039910	387.617	36.5994	3.40054	1.57353e-11	3.04104e-10	Down
westarC020005520	295.756	87.323	1.75836	1.57574e-11	3.04431e-10	Down
westarC060024610	1236.93	250.114	2.30618	1.61814e-11	3.12417e-10	Down
westarC030071990	889.014	265.6	1.74243	1.62923e-11	3.14454e-10	Down
westarC080007600	703.168	83.3078	3.077	1.65069e-11	3.18386e-10	Down
westarC070049110	889.794	264.399	1.75045	1.65486e-11	3.19086e-10	Down
westarC010046330	64.814	2.77416	4.57858	1.67219e-11	3.2229e-10	Down
westarC090060430	111.598	3.01065	5.21842	1.67258e-11	3.2229e-10	Down
westarA020029700	299.973	102.268	1.55241	1.67657e-11	3.22952e-10	Down
westarC060029630	317.818	82.4056	1.94298	1.67855e-11	3.23227e-10	Down
westarA070015720	126.309	22.8059	2.46537	1.68301e-11	3.2398e-10	Down
westarC020022020	448.985	90.3439	2.31036	1.68618e-11	3.24484e-10	Down
westarA050001500	173.615	16.5767	3.37825	1.69662e-11	3.26385e-10	Down
westarC070016470	783.284	193.474	2.0171	1.69829e-11	3.26599e-10	Down
westarC060003720	119.973	0.554028	7.66313	1.70387e-11	3.27563e-10	Down
westarC050001370	2890.8	772.029	1.90485	1.72656e-11	3.316e-10	Down
westarC040015770	411.01	61.7027	2.73495	1.73006e-11	3.32162e-10	Down
westarA080004450	718.707	179.704	1.99977	1.73376e-11	3.32763e-10	Down
westarA070011040	686.522	79.3102	3.11175	1.74261e-11	3.34352e-10	Down
westarA090047200	125.412	0.620693	7.70947	1.74719e-11	3.35122e-10	Down
westarA050012620	7661.82	2157.17	1.82856	1.76345e-11	3.38019e-10	Down
westarA060008830	79.8887	1.74052	5.49154	1.79188e-11	3.43356e-10	Down
westarC010012370	1204.98	358.619	1.74826	1.81373e-11	3.47314e-10	Down
westarA080030670	70.9207	2.03191	5.09569	1.81607e-11	3.47535e-10	Down
westarC090029250	1666.07	524.898	1.66689	1.81695e-11	3.47591e-10	Down
novel.334	111.431	14.8115	2.91164	1.83293e-11	3.50304e-10	Down
westarA050007460	1855.27	220.66	3.0718	1.83505e-11	3.50595e-10	Down
westarA100028110	1470.61	265.172	2.47143	1.84256e-11	3.51914e-10	Down
westarC070004320	934.276	261.79	1.83548	1.84439e-11	3.5215e-10	Down
westarC010055090	124.472	24.7033	2.33889	1.84884e-11	3.52884e-10	Down
westarC020055260	616.464	134.576	2.19749	1.90884e-11	3.64098e-10	Down
westarA080020280	5270.95	880.695	2.58128	1.93113e-11	3.6823e-10	Down
westarA020003400	2868.78	1062.69	1.43294	1.9423e-11	3.70238e-10	Down
westarA080010360	7542.26	936.909	3.00904	1.95855e-11	3.73093e-10	Down
westarA100016770	1339.77	248.274	2.43188	2.01953e-11	3.84335e-10	Down
westarA080004280	239.043	54.2987	2.13351	2.0391e-11	3.87933e-10	Down
westarA020036560	196.242	19.7038	3.31557	2.04869e-11	3.8963e-10	Down
westarC030054790	875.951	196.658	2.15446	2.05104e-11	3.89951e-10	Down
novel.862	128.541	7.87548	4.01534	2.05825e-11	3.91195e-10	Down
westarC030021890	1861.64	7.52392	7.94652	2.10135e-11	3.99256e-10	Down
westarA020021640	225.317	30.6515	2.87888	2.10466e-11	3.99755e-10	Down
westarC090014560	212.573	32.4861	2.71221	2.13816e-11	4.05987e-10	Down
westarA030007050	83.3798	5.42275	3.91048	2.16395e-11	4.1075e-10	Down
novel.6505	63.9897	0	8.59885	2.16876e-11	4.11397e-10	Down
westarC090004600	166.475	36.0742	2.20587	2.18338e-11	4.14035e-10	Down
westarA020043700	211.236	18.8243	3.47786	2.18493e-11	4.14195e-10	Down
westarC030023670	367.71	65.5849	2.48619	2.25699e-11	4.27717e-10	Down
westarC040064890	3755.88	963.316	1.96313	2.27731e-11	4.31009e-10	Down
westarA090039990	279.113	75.781	1.87879	2.29961e-11	4.34916e-10	Down
westarA020045810	308.152	9.037	5.0749	2.31119e-11	4.36856e-10	Down
westarA040016200	139.201	3.72144	5.19919	2.32767e-11	4.39829e-10	Down
westarC060033060	734.11	204.448	1.84381	2.33887e-11	4.41631e-10	Down
westarA020020040	110.936	0.554028	7.55028	2.37425e-11	4.47765e-10	Down
westarA070009230	551.839	68.1014	3.0165	2.38602e-11	4.49693e-10	Down
westarA100016420	66.9184	4.98897	3.73777	2.4397e-11	4.59367e-10	Down
novel.5423	166.295	31.7241	2.38317	2.44901e-11	4.60972e-10	Down
westarC070006510	184.291	38.8391	2.2439	2.4715e-11	4.64906e-10	Down
westarA020008310	469.593	110.82	2.08141	2.53035e-11	4.75823e-10	Down
westarC060049550	235.261	73.3166	1.68144	2.54147e-11	4.77607e-10	Down
westarC090000570	1023.82	279.962	1.8701	2.54625e-11	4.78352e-10	Down
westarUncluster0030200	68.9259	1.18779	5.85197	2.56241e-11	4.81234e-10	Down
westarA090003670	55.8907	2.37559	4.55623	2.58557e-11	4.85428e-10	Down
westarA040004740	257.073	59.8	2.10105	2.60907e-11	4.89682e-10	Down
westarA030013360	1356.15	598.096	1.18115	2.6155e-11	4.90573e-10	Down
westarA050028360	2784.41	542.508	2.35973	2.62872e-11	4.92896e-10	Down
westarA080026020	61.1944	2.59901	4.53007	2.66956e-11	5.00393e-10	Down
westarA100022020	2013.71	785.931	1.35758	2.67502e-11	5.01256e-10	Down
westarA100000470	82.6195	4.47416	4.20549	2.67846e-11	5.0174e-10	Down
westarC030002200	1150.18	200.887	2.5181	2.68832e-11	5.03264e-10	Down
westarA060037290	208.062	35.5343	2.54123	2.69073e-11	5.03554e-10	Down
novel.3102	112.496	5.31698	4.39549	2.70388e-11	5.05692e-10	Down
westarC040053650	88.2113	5.43854	4.02709	2.73547e-11	5.11436e-10	Down
westarC080012140	772.136	138.817	2.47492	2.75454e-11	5.14672e-10	Down
westarA060044230	737.416	88.1213	3.06338	2.82285e-11	5.26931e-10	Down
westarC090031790	5589.44	949.474	2.55758	2.86066e-11	5.33596e-10	Down
westarC020031330	342.438	94.909	1.85444	2.88211e-11	5.37138e-10	Down
westarA030012630	689.432	169.313	2.02589	2.92475e-11	5.44737e-10	Down
westarC090016500	477.012	141.597	1.75079	2.92876e-11	5.45136e-10	Down
westarC090011290	14536.2	3461.15	2.07032	2.94448e-11	5.47714e-10	Down
westarA050011780	84.364	6.47087	3.72923	2.94688e-11	5.47986e-10	Down
westarA090014560	218.874	25.4809	3.10669	2.96086e-11	5.50411e-10	Down
westarC010004890	223.907	65.6892	1.76664	2.96879e-11	5.51711e-10	Down
westarUncluster0012710	278.177	58.9979	2.23888	2.9966e-11	5.56526e-10	Down
westarC010029030	294.955	62.7245	2.23279	3.02192e-11	5.60516e-10	Down
westarA070040180	130.673	11.8374	3.45961	3.02311e-11	5.60558e-10	Down
westarC030040790	86.0806	1.74052	5.59979	3.06374e-11	5.67554e-10	Down
westarC020005060	111.548	13.6563	3.01442	3.09001e-11	5.72239e-10	Down
westarA070045360	1139.31	402.244	1.50109	3.09494e-11	5.72914e-10	Down
westarA020011240	939.255	99.8194	3.23395	3.09561e-11	5.72914e-10	Down
westarC080029860	388.07	15.2988	4.65684	3.13394e-11	5.79457e-10	Down
westarA090040720	157.865	37.3064	2.08014	3.14123e-11	5.80622e-10	Down
westarC070062860	87.1223	0	9.04435	3.14881e-11	5.81655e-10	Down
westarC030034900	298.23	71.0807	2.06577	3.14881e-11	5.81655e-10	Down
westarA030022110	3295.25	1045.07	1.65666	3.25564e-11	6.0063e-10	Down
westarA090008870	1703.62	441.403	1.94762	3.27614e-11	6.04033e-10	Down
novel.1859	79.0407	4.01425	4.32735	3.27834e-11	6.04248e-10	Down
westarC090063040	584.904	73.9834	2.98381	3.28404e-11	6.05106e-10	Down
westarA100013730	36357.2	9160.68	1.98871	3.29931e-11	6.0773e-10	Down
westarC050025540	851.687	177.341	2.26296	3.32795e-11	6.12426e-10	Down
westarA030022940	81.9193	7.07318	3.52294	3.36299e-11	6.18681e-10	Down
westarA050005400	10107.2	1300.8	2.95793	3.36945e-11	6.19674e-10	Down
westarA060043060	88.5595	10.7802	3.02236	3.38659e-11	6.2263e-10	Down
westarA100028890	297.003	47.8227	2.63164	3.41064e-11	6.26658e-10	Down
westarA070044710	379.513	80.2804	2.2436	3.41174e-11	6.26663e-10	Down
westarA060012390	379.541	47.4207	3.00626	3.51327e-11	6.44753e-10	Down
westarC060047230	67.9655	4.71066	3.84058	3.51353e-11	6.44753e-10	Down
westarA020006260	278.055	85.1947	1.70816	3.52234e-11	6.46167e-10	Down
westarA010005230	3918.09	1061.91	1.8834	3.54e-11	6.48999e-10	Down
westarC060000480	66.1758	3.50979	4.21875	3.54936e-11	6.50513e-10	Down
westarUncluster0051860	113.795	15.3931	2.89555	3.55788e-11	6.51665e-10	Down
westarA060008860	228.94	29.8674	2.93797	3.56305e-11	6.52409e-10	Down
westarC010002570	337.316	99.9172	1.75433	3.57159e-11	6.53767e-10	Down
westarA040013270	711.207	56.8364	3.64383	3.6133e-11	6.60575e-10	Down
westarC090032140	597.162	239.237	1.31928	3.68006e-11	6.72361e-10	Down
westarA100014090	232.835	59.6184	1.96477	3.75361e-11	6.85584e-10	Down
westarC060047520	756.389	50.2876	3.91281	3.77132e-11	6.88604e-10	Down
westarC050057950	237.697	41.0072	2.53936	3.84478e-11	7.0158e-10	Down
westarA060029370	1314.1	364.306	1.85015	3.92843e-11	7.16173e-10	Down
westarC030017650	693.927	213.524	1.69912	4.00484e-11	7.29195e-10	Down
westarA100004130	1712.82	342.492	2.32122	4.0151e-11	7.30835e-10	Down
westarA010007700	4895.25	1054.66	2.21465	4.02986e-11	7.33295e-10	Down
westarA060040140	297.677	74.7307	1.99623	4.03745e-11	7.34218e-10	Down
westarC080046170	202.138	60.3932	1.74183	4.05525e-11	7.36997e-10	Down
westarC050003260	2602.93	513.702	2.34131	4.07989e-11	7.41246e-10	Down
westarC020060790	239.899	8.04531	4.88357	4.12806e-11	7.49299e-10	Down
westarC060030700	189.594	46.4115	2.03172	4.13389e-11	7.50125e-10	Down
westarC050002080	802.393	251.508	1.67277	4.14339e-11	7.51616e-10	Down
westarC030039700	176.379	44.8904	1.97077	4.18299e-11	7.58564e-10	Down
westarA060014570	116.577	15.7314	2.8863	4.21283e-11	7.63738e-10	Down
westarC090002820	617.306	147.37	2.0658	4.23786e-11	7.678e-10	Down
novel.2768	66.1558	0	8.65014	4.2394e-11	7.67841e-10	Down
westarC010053370	178.844	17.6418	3.33502	4.27533e-11	7.7411e-10	Down
westarA100019440	1026.8	309.268	1.73057	4.2979e-11	7.77956e-10	Down
westarA090010220	205.889	57.7576	1.83271	4.31509e-11	7.80827e-10	Down
westarA080015420	4270.01	982.996	2.11909	4.32519e-11	7.82412e-10	Down
westarC050050840	1368.22	278.888	2.29474	4.35028e-11	7.86464e-10	Down
westarC090060290	247.651	34.2067	2.84939	4.3754e-11	7.90761e-10	Down
westarA060040250	592.852	199.697	1.56928	4.38674e-11	7.92566e-10	Down
westarA060035410	1146.94	174.244	2.71943	4.45751e-11	8.05103e-10	Down
westarC030058530	220.94	8.42033	4.70321	4.49913e-11	8.12119e-10	Down
westarA100012170	58.1548	0	8.46356	4.51709e-11	8.14858e-10	Down
westarA070039070	2809.86	263.142	3.41691	4.53987e-11	8.18463e-10	Down
westarC080060140	168.621	39.9132	2.07505	4.55385e-11	8.20731e-10	Down
westarC060029020	525.088	198.887	1.40034	4.56476e-11	8.22443e-10	Down
westarA070035470	991.336	211.678	2.22808	4.58617e-11	8.26046e-10	Down
westarC030011300	146.772	24.864	2.55728	4.59619e-11	8.27598e-10	Down
westarA030001010	177.97	32.1802	2.46521	4.6251e-11	8.32547e-10	Down
westarA020014330	97.9804	14.5867	2.74575	4.64171e-11	8.3528e-10	Down
westarA060027500	1273.45	517.3	1.29908	4.68925e-11	8.43574e-10	Down
westarC040009010	1295.07	565.115	1.1966	4.71704e-11	8.48313e-10	Down
westarC020035330	81.8864	6.96729	3.53397	4.72111e-11	8.48785e-10	Down
westarC030033160	422.836	62.9984	2.74211	4.81043e-11	8.62988e-10	Down
westarA050012420	512.341	155.438	1.71953	4.87226e-11	8.73543e-10	Down
westarA010011930	381.877	89.2831	2.0964	4.91086e-11	8.79655e-10	Down
westarC020055540	543.619	194.632	1.4827	4.96903e-11	8.8953e-10	Down
westarC080041350	128.603	9.98842	3.67717	4.98643e-11	8.92372e-10	Down
westarA100008260	7834.22	1592.35	2.29869	5.01193e-11	8.96656e-10	Down
novel.4368	97.0015	3.9894	4.62972	5.06744e-11	9.06038e-10	Down
westarC010023800	939.272	271.803	1.78795	5.12398e-11	9.1534e-10	Down
westarC070038750	2234.27	448.601	2.31622	5.12415e-11	9.1534e-10	Down
westarC090031650	371.764	85.4998	2.1158	5.12577e-11	9.1535e-10	Down
westarA090009960	84.4845	3.55031	4.57316	5.14358e-11	9.1825e-10	Down
westarC030043890	182.02	32.6847	2.47777	5.17027e-11	9.22734e-10	Down
westarC050009640	888.798	248.976	1.83439	5.26117e-11	9.38098e-10	Down
westarC050001110	75.2417	6.12719	3.64036	5.2691e-11	9.39225e-10	Down
westarA050009010	1451.25	356.197	2.0261	5.27307e-11	9.39648e-10	Down
westarA070039310	57.0193	1.5184	5.25339	5.28589e-11	9.41645e-10	Down
westarA060004110	182.065	32.6298	2.48057	5.29767e-11	9.43457e-10	Down
westarC010021870	258.554	12.8068	4.32087	5.36659e-11	9.55439e-10	Down
westarA060016560	109.265	13.6968	2.98209	5.39834e-11	9.608e-10	Down
westarA050022660	2422.27	735.784	1.71863	5.41246e-11	9.62728e-10	Down
westarC030072610	1693.09	173.03	3.29053	5.47544e-11	9.73042e-10	Down
westarA020012930	17579	4977.37	1.82041	5.50591e-11	9.7816e-10	Down
westarA060018660	87.7457	8.90781	3.29686	5.54106e-11	9.84106e-10	Down
westarA060013770	1017.73	113.494	3.16516	5.55246e-11	9.85832e-10	Down
westarC040018100	1060.16	206.118	2.36453	5.68976e-11	1.00898e-09	Down
westarA030045510	4722.61	798.693	2.56382	5.71554e-11	1.01294e-09	Down
westarC060028220	1919.52	455.346	2.07548	5.76095e-11	1.02006e-09	Down
westarA030028310	2407.63	216.602	3.47487	5.77977e-11	1.02309e-09	Down
novel.2053	301.487	56.2705	2.41812	5.91333e-11	1.04578e-09	Down
westarA050037020	70.18	0	8.73163	5.9399e-11	1.05016e-09	Down
westarC040043180	122.437	22.1198	2.46117	6.02599e-11	1.06474e-09	Down
westarA090038930	606.57	127.006	2.25354	6.05294e-11	1.06918e-09	Down
westarA020004430	77.9647	1.16035	6.03827	6.19915e-11	1.09434e-09	Down
westarC080027200	195.45	47.5012	2.04003	6.33055e-11	1.11619e-09	Down
westarA070035020	2584.34	634.031	2.02685	6.34576e-11	1.11825e-09	Down
westarA020044360	135.474	13.4968	3.30916	6.34603e-11	1.11825e-09	Down
westarC040031300	844.228	219.162	1.94545	6.35215e-11	1.11865e-09	Down
westarA050002750	55.5202	0	8.39677	6.40656e-11	1.12756e-09	Down
westarA100031090	2020.17	495.872	2.02655	6.42192e-11	1.12992e-09	Down
westarA090046580	234.459	73.6001	1.66944	6.43619e-11	1.13209e-09	Down
westarC010019690	1059.22	355.029	1.5778	6.44093e-11	1.13258e-09	Down
westarA060000800	72.6024	5.23724	3.77441	6.45542e-11	1.13479e-09	Down
novel.194	75.7777	0	8.84287	6.51293e-11	1.14421e-09	Down
westarA070038450	1295.53	120.688	3.42285	6.54223e-11	1.14825e-09	Down
westarA020026850	1208.83	241.378	2.32352	6.54225e-11	1.14825e-09	Down
westarA090001960	1075.89	7.13453	7.22778	6.61253e-11	1.15927e-09	Down
westarA020040390	776.128	235.794	1.71872	6.63221e-11	1.16237e-09	Down
westarC030006490	1109.62	340.77	1.70228	6.71288e-11	1.17616e-09	Down
westarA050026630	99.0688	8.93254	3.45025	6.73187e-11	1.17914e-09	Down
westarC060006110	88.1184	2.30892	5.22465	6.76177e-11	1.18402e-09	Down
westarA080030550	382.931	37.8202	3.34197	6.76433e-11	1.18411e-09	Down
westarA080001660	449.601	130.093	1.78814	6.77408e-11	1.18546e-09	Down
westarA090053280	3752.28	1172.81	1.67789	6.78308e-11	1.18668e-09	Down
westarC070059850	421.545	70.6131	2.5769	6.82443e-11	1.19285e-09	Down
westarA020044060	851.829	169.702	2.32793	7.02821e-11	1.22676e-09	Down
westarC040063440	523.822	97.7324	2.42089	7.02894e-11	1.22676e-09	Down
westarA100016660	1545.36	547.693	1.4961	7.0636e-11	1.23244e-09	Down
westarA040020840	243.333	67.746	1.84199	7.08339e-11	1.23479e-09	Down
westarA060045870	141.991	13.3166	3.40919	7.13256e-11	1.24225e-09	Down
westarC040055370	74.2602	3.11252	4.53011	7.19862e-11	1.25339e-09	Down
westarA020036340	92.6902	0.290087	8.1734	7.21908e-11	1.25658e-09	Down
westarC070035180	731.332	295.942	1.30494	7.26967e-11	1.26463e-09	Down
westarC030024290	1063.13	467.684	1.18459	7.37033e-11	1.281e-09	Down
westarA080004640	150.833	20.2421	2.8891	7.40333e-11	1.28597e-09	Down
westarA090049950	1124.16	386.903	1.53807	7.44844e-11	1.29304e-09	Down
westarC020058150	105.633	0.277014	8.36052	7.51171e-11	1.30325e-09	Down
westarA070039920	71.3183	8.2479	3.10303	7.68452e-11	1.33244e-09	Down
westarA090043490	91.6145	8.90911	3.36475	7.69752e-11	1.33429e-09	Down
westarA080019510	61.854	0	8.55199	7.75318e-11	1.34236e-09	Down
westarA070021630	8645.6	1854.63	2.22084	7.94302e-11	1.37417e-09	Down
westarA040004100	116.398	18.6519	2.64227	7.944e-11	1.37417e-09	Down
novel.4094	72.4079	0	8.77793	8.01825e-11	1.38661e-09	Down
westarC020032400	279.783	36.9406	2.9224	8.20983e-11	1.41723e-09	Down
westarC010010130	69.3651	1.67516	5.30455	8.23469e-11	1.4211e-09	Down
westarC020010150	1178.17	222.459	2.40527	8.30213e-11	1.43147e-09	Down
westarA050002110	257.549	45.9634	2.4848	8.44946e-11	1.45601e-09	Down
westarA010039840	457.492	58.0302	2.97466	8.46675e-11	1.45856e-09	Down
westarC090040910	252.15	11.6728	4.42595	8.47099e-11	1.45886e-09	Down
westarA100018070	208.238	50.7941	2.0326	8.49837e-11	1.46315e-09	Down
westarA090005640	262.785	46.8058	2.4825	8.50397e-11	1.46368e-09	Down
westarA030048840	320.523	78.2544	2.03158	8.55537e-11	1.4721e-09	Down
westarC080024890	111.072	8.20998	3.74723	8.6205e-11	1.482e-09	Down
westarA080033280	262.878	48.3273	2.44396	8.87701e-11	1.52386e-09	Down
westarA090024010	787.869	230.679	1.77261	8.92103e-11	1.53096e-09	Down
westarC090005810	204.232	36.3458	2.4837	9.04593e-11	1.55149e-09	Down
westarA080029490	62.5446	0.951299	6.11849	9.05643e-11	1.55283e-09	Down
westarA060012310	299.73	83.901	1.83612	9.35068e-11	1.60188e-09	Down
westarC010057950	962.133	215.679	2.15758	9.35376e-11	1.60194e-09	Down
westarC040070590	683.318	145.683	2.22941	9.50447e-11	1.62537e-09	Down
westarC050039530	594.387	152.848	1.95823	9.51112e-11	1.62603e-09	Down
westarA060012550	169.136	36.0219	2.2286	9.69772e-11	1.656e-09	Down
westarA050000890	2970.26	776.963	1.93465	9.7927e-11	1.67124e-09	Down
westarC080040020	56.4531	0	8.41762	9.88126e-11	1.68439e-09	Down
westarC070020350	129.684	21.196	2.60496	9.9018e-11	1.6874e-09	Down
westarA050031850	130.547	16.0972	3.00979	9.94062e-11	1.69352e-09	Down
westarC050000240	331.695	21.4103	3.94937	9.94799e-11	1.69429e-09	Down
westarA040016810	1735.84	441.131	1.97614	9.99537e-11	1.70136e-09	Down
westarA050016830	782.204	232.441	1.74941	1.00639e-10	1.71254e-09	Down
westarA060005980	323.379	46.5719	2.78948	1.01302e-10	1.72281e-09	Down
westarC060044480	485.206	65.7535	2.88326	1.01417e-10	1.72427e-09	Down
westarA070026360	301.299	107.645	1.48338	1.01728e-10	1.72905e-09	Down
westarA020013020	541.947	41.2672	3.71506	1.01823e-10	1.73016e-09	Down
westarA030022160	310.224	52.8623	2.54678	1.02274e-10	1.73632e-09	Down
westarA020033430	8771.65	2608.63	1.74953	1.0316e-10	1.75033e-09	Down
westarA040026750	768.717	223.129	1.78329	1.04169e-10	1.76694e-09	Down
westarA080034570	1286.8	175.407	2.87488	1.04491e-10	1.77189e-09	Down
westarA040014870	853.152	243.372	1.80975	1.04605e-10	1.77332e-09	Down
novel.1050	171.29	20.8629	3.04079	1.04776e-10	1.77569e-09	Down
westarC040001360	3961.01	776.792	2.35021	1.06177e-10	1.79683e-09	Down
westarA090048770	236.66	35.8455	2.71951	1.06233e-10	1.79728e-09	Down
westarC040057570	241.472	61.2674	1.97697	1.07321e-10	1.81305e-09	Down
westarC020057790	7265.39	2458.42	1.5633	1.07771e-10	1.82014e-09	Down
westarA090061170	2552.7	692.3	1.88255	1.08119e-10	1.82548e-09	Down
westarC080000640	517.265	123.391	2.06564	1.08304e-10	1.82755e-09	Down
westarUncluster0058570	332.205	107.838	1.62366	1.08908e-10	1.83722e-09	Down
westarC050051830	734.636	269.9	1.44498	1.0899e-10	1.83754e-09	Down
westarC080032710	51.0915	0	8.27701	1.10399e-10	1.86075e-09	Down
westarA010002150	136.469	19.6593	2.79709	1.10646e-10	1.86439e-09	Down
westarC060003870	105.663	0.330606	8.36694	1.11553e-10	1.87859e-09	Down
westarA010035190	388.037	71.1173	2.44521	1.11817e-10	1.88194e-09	Down
westarC060040600	2643.83	8.50652	8.27348	1.12528e-10	1.89338e-09	Down
westarC080039920	540.529	152.205	1.82828	1.12679e-10	1.89481e-09	Down
westarC010025570	197.997	29.2373	2.74958	1.13018e-10	1.89944e-09	Down
westarA090056740	2012.37	307.781	2.70885	1.13679e-10	1.90945e-09	Down
westarC060042890	96.2993	12.304	2.97765	1.14106e-10	1.91551e-09	Down
westarC080034530	527.758	85.9981	2.61607	1.15223e-10	1.93316e-09	Down
westarA040004750	374.575	121.032	1.62911	1.15596e-10	1.93831e-09	Down
westarA010009850	229.094	36.2308	2.65577	1.15647e-10	1.93861e-09	Down
westarUncluster0045300	266.99	45.2197	2.55732	1.1575e-10	1.93978e-09	Down
westarC030047990	97.8251	2.62516	5.20034	1.15815e-10	1.9403e-09	Down
novel.5958	886.775	140.718	2.65507	1.16108e-10	1.94411e-09	Down
westarA030029460	676.032	229.93	1.55408	1.17278e-10	1.96257e-09	Down
westarA100003420	126.212	2.51927	5.60087	1.19172e-10	1.99313e-09	Down
westarC040065710	1073.81	294.308	1.86698	1.20966e-10	2.02255e-09	Down
novel.4280	1891.96	311.046	2.60455	1.23919e-10	2.07075e-09	Down
westarC050020660	577.339	138.997	2.05347	1.24075e-10	2.07275e-09	Down
novel.6080	939.538	111.82	3.07125	1.25536e-10	2.09657e-09	Down
westarA060002150	192.833	31.6314	2.60473	1.25826e-10	2.1002e-09	Down
westarC050015460	650.956	242.567	1.42333	1.26494e-10	2.11075e-09	Down
westarA080017840	248.744	26.4947	3.22651	1.27857e-10	2.13289e-09	Down
westarUncluster0063290	752.376	249.999	1.59049	1.28734e-10	2.14691e-09	Down
westarC040018000	3222.02	866.929	1.89395	1.29505e-10	2.15916e-09	Down
westarC040032010	10435.1	1998.64	2.38439	1.30871e-10	2.18069e-09	Down
westarA030024980	448.601	84.2787	2.41191	1.31944e-10	2.19731e-09	Down
westarA010003480	340.118	124.402	1.45242	1.32509e-10	2.20547e-09	Down
westarA060046810	1167.55	490.669	1.25123	1.32579e-10	2.206e-09	Down
westarA010003960	76.1456	0	8.84978	1.32656e-10	2.20666e-09	Down
westarC080018630	669.048	62.1913	3.42616	1.33102e-10	2.21282e-09	Down
westarC020007390	154.055	33.1982	2.21493	1.33563e-10	2.21797e-09	Down
westarC070060380	2986.23	639.581	2.22269	1.33783e-10	2.22099e-09	Down
westarC010016210	98.2656	0.870262	6.78658	1.35273e-10	2.24445e-09	Down
westarA090062320	462.38	82.3586	2.48587	1.35778e-10	2.2522e-09	Down
westarA070039670	1891.65	598.311	1.66057	1.37385e-10	2.2782e-09	Down
westarC010052550	173.074	14.8416	3.54762	1.37755e-10	2.28369e-09	Down
westarA050004480	56.3015	0	8.41362	1.38056e-10	2.28803e-09	Down
westarC060039810	1072.02	117.287	3.1919	1.38773e-10	2.29897e-09	Down
westarA090050360	579.407	131.039	2.14348	1.38794e-10	2.29897e-09	Down
westarC060042430	509.47	171.751	1.56854	1.39093e-10	2.30266e-09	Down
westarC020065030	717.186	247.391	1.53627	1.39096e-10	2.30266e-09	Down
westarA070026310	1716.36	384.243	2.15959	1.40825e-10	2.32997e-09	Down
westarA050037490	77.261	5.67503	3.76827	1.40926e-10	2.33098e-09	Down
westarA010039340	704.56	205.404	1.77764	1.4222e-10	2.35038e-09	Down
westarC070026000	259.338	55.6941	2.21732	1.43775e-10	2.37473e-09	Down
westarA080004560	60.7722	0	8.52662	1.45666e-10	2.40393e-09	Down
westarC030066070	467.597	74.0796	2.65633	1.46791e-10	2.42115e-09	Down
westarA070022230	151.453	25.9405	2.53603	1.4857e-10	2.44841e-09	Down
westarC050019810	470.458	152.347	1.62571	1.49242e-10	2.4588e-09	Down
westarA090022820	1618.02	311.233	2.3781	1.50165e-10	2.47191e-09	Down
westarA010008050	460.893	59.9189	2.9417	1.50525e-10	2.47645e-09	Down
westarC060041100	51.1595	2.322	4.43555	1.51105e-10	2.4846e-09	Down
westarC070020580	50.0913	0	8.25132	1.52075e-10	2.49984e-09	Down
westarC030004780	164.415	40.5392	2.01875	1.53676e-10	2.52545e-09	Down
westarC050017360	365.818	93.7089	1.96319	1.55886e-10	2.56105e-09	Down
westarA100019070	99.1148	2.03061	5.58457	1.57076e-10	2.57915e-09	Down
westarA090053200	386.137	42.9695	3.16526	1.57955e-10	2.59213e-09	Down
westarC080055780	259.708	65.7823	1.98263	1.61536e-10	2.64867e-09	Down
westarA020006450	584.885	121.649	2.26416	1.62334e-10	2.66082e-09	Down
westarUncluster0057420	840.828	81.1496	3.375	1.62368e-10	2.66082e-09	Down
westarC050029620	9394.44	1356.24	2.79222	1.62634e-10	2.66369e-09	Down
westarA090048970	261.612	38.2551	2.77264	1.6314e-10	2.67048e-09	Down
[truncated: 16,236 more rows]

## Sheet: Table S5
Table S5: Differentially expressed genes (DEGs) in ZS5 infected by Xcc for 8 days compared with uninfected ZS5.
Id	ZS5-0 expression	ZS5-8 expression	log2FoldChange	pvalue	padj	Regulate
westarA040005350	948.549	80.1753	3.56476	1.64936e-52	2.21827e-48	Down
westarC090054140	774.62	38.8681	4.31549	4.19812e-41	3.22638e-37	Down
westarC040038360	843.492	37.8964	4.47417	4.90833e-40	3.30067e-36	Down
westarA070023900	3041.12	313.108	3.27978	5.04777e-39	2.71555e-35	Down
westarC080013260	351.109	15.3018	4.52317	1.02029e-36	4.57404e-33	Down
westarA070010810	2091.34	207.742	3.33123	2.5901e-34	8.70873e-31	Down
novel.2689	4058.29	475.992	3.09198	3.74138e-34	1.18397e-30	Down
westarA060007300	1225.53	223.704	2.4545	3.72647e-33	1.05512e-29	Down
westarA020003880	1164.4	60.2653	4.27202	8.72704e-33	2.34744e-29	Down
westarC030023550	1272.65	216.05	2.55826	2.65184e-32	6.4846e-29	Down
westarC050001630	665.741	86.3581	2.94771	2.71541e-31	6.08672e-28	Down
westarA080024130	40691.9	6449.91	2.65738	2.42318e-30	4.82813e-27	Down
novel.1089	3483.61	378.761	3.20115	8.5301e-30	1.63891e-26	Down
westarC030070390	54623.7	8166.32	2.74176	3.06277e-29	5.68165e-26	Down
westarC020006940	462.95	25.6642	4.1702	3.17296e-29	5.68985e-26	Down
westarC030022980	366.172	32.4348	3.4965	1.40762e-28	2.36643e-25	Down
westarC010000330	813.467	183.149	2.15041	7.0268e-28	1.05006e-24	Down
westarC050052790	460.256	38.5587	3.577	1.28985e-27	1.82605e-24	Down
westarC030006440	300.15	37.3468	3.00463	2.0092e-27	2.63631e-24	Down
[truncated: 6,366 more rows]

## Sheet: Table S6
Table S6: KEGG (Kyoto Encyclopedia of Genes and Genomes) enrichment analysis of DEGs in Westar and ZS5.
[truncated: 123 more rows]

[truncated: 9 more sheets: Table S7, Table S8, Table S9, Table S10, Table S11, Table S12, Table S13, Table S14, Table S15]
